# Supplementary material for: Ethyl 2-isopropyl­amino-5-methyl-4-oxo-3-phenyl-3,4-dihydro­thieno[2,3-d]pyrimidine-6-carboxyl­ate
Source: Acta Crystallogr Sect E Struct Rep Online. 2009 Nov 4;65(Pt 12):o2993. doi: 10.1107/S1600536809045449 (PMC2971898; doi:10.1107/S1600536809045449)
Supplement: Supplementary file 1 [file e-65-o2993-sup1.cif]

##############################################################################
###                                                                        ###
###        Electronic paper (Acta Crystallographica Section E)             ###
###                                                                        ###
##############################################################################
#                                                                            #
# This CIF contains the data in a paper accepted for publication in Acta     #
# Crystallographica Section E. It conforms to the requirements of Notes      #
# for Authors for Section E, and has been peer reviewed under the auspices   #
# of the IUCr Commission on Journals.                                        #
#                                                                            #
# Full details of the Crystallographic Information File format               #
# are given in the paper "The Crystallographic Information File (CIF):       #
# a New Standard Archive File for Crystallography" by S. R. Hall, F. H.      #
# Allen and I. D. Brown [Acta Cryst. (1991), A47, 655-685].                  #
#                                                                            #
# The current version of the core CIF dictionary is obtainable from          #
# ftp://ftp.iucr.org/pub/cif_core.dic. The current version number is 2.4.    #
#                                                                            #
# Software is freely available for graphical display of the structure(s) in  #
# this CIF.  For information consult the CIF home page http://www.iucr.org/  #
# cif/home.html                                                              #
#                                                                            #
# This file may be used for bona fide research purposes within the           #
# scientific community so long as proper attribution is given to the journal # 
# article from which it was obtained.                                        #
#                                                                            #
##############################################################################
                                             
data_I
_audit_creation_method     SHELXL-97
_chemical_name_systematic
;
Ethyl 2-isopropylamino-5-methyl-4-oxo-3-phenyl-3,4-
dihydrothieno[2,3-<i>d</i>]pyrimidine-6-carboxylate
;
_chemical_name_common     ?
_chemical_formula_moiety     'C19 H21 N3 O3 S'
_chemical_formula_sum     'C19 H21 N3 O3 S'
_chemical_formula_iupac     'C19 H21 N3 O3 S'
_chemical_formula_weight     371.45
_chemical_melting_point     ?
_symmetry_cell_setting     Orthorhombic
_symmetry_space_group_name_H-M     'P 21 21 21'
_symmetry_space_group_name_Hall     'P 2ac 2ab '
loop_
    _symmetry_equiv_pos_as_xyz
    'x, y, z'
    '-x+1/2, -y, z+1/2'
    '-x, y+1/2, -z+1/2'
    'x+1/2, -y+1/2, -z'
_cell_length_a     8.5995(14)
_cell_length_b     13.673(2)
_cell_length_c     15.912(3)
_cell_angle_alpha     90.00
_cell_angle_beta     90.00
_cell_angle_gamma     90.00
_cell_volume     1871.0(5)
_cell_formula_units_Z     4
_cell_measurement_reflns_used     4510
_cell_measurement_theta_min     2.56
_cell_measurement_theta_max     26.47
_cell_measurement_temperature     298(2)
_exptl_crystal_description     block
_exptl_crystal_colour     colorless
_exptl_crystal_size_max     0.30
_exptl_crystal_size_mid     0.20
_exptl_crystal_size_min     0.10
_exptl_crystal_density_diffrn     1.319
_exptl_crystal_density_meas     ?
_exptl_crystal_density_method     'not measured'
_exptl_crystal_F_000     784
_exptl_absorpt_coefficient_mu     0.197
_exptl_absorpt_correction_type     Multi-scan
_exptl_absorpt_process_details     '(SADABS; Bruker, 2001)'
_exptl_absorpt_correction_T_min     0.9434
_exptl_absorpt_correction_T_max     0.9806
_exptl_special_details
;
;
_diffrn_ambient_temperature     298(2)
_diffrn_radiation_type     MoK\a
_diffrn_radiation_wavelength     0.71073
_diffrn_radiation_source     'fine-focus sealed tube'
_diffrn_radiation_monochromator     graphite
_diffrn_measurement_device_type     'Bruker SMART 4K CCD area-detector'
_diffrn_measurement_method     '\f and \w'
_diffrn_detector_area_resol_mean     ?
_diffrn_reflns_number     12706
_diffrn_reflns_av_R_equivalents     0.0612
_diffrn_reflns_av_sigmaI/netI     0.0483
_diffrn_reflns_theta_min     1.96
_diffrn_reflns_theta_max     28.32
_diffrn_reflns_theta_full     28.32
_diffrn_measured_fraction_theta_max     0.997
_diffrn_measured_fraction_theta_full     0.997
_diffrn_reflns_limit_h_min     -7
_diffrn_reflns_limit_h_max     11
_diffrn_reflns_limit_k_min     -18
_diffrn_reflns_limit_k_max     17
_diffrn_reflns_limit_l_min     -21
_diffrn_reflns_limit_l_max     18
_diffrn_standards_number     ?
_diffrn_standards_interval_count     ?
_diffrn_standards_interval_time     ?
_diffrn_standards_decay_%     ?
_refine_special_details
;
Refinement of <i>F</i>^2^ against ALL reflections. The weighted <i>R</i>-factor
<i>wR</i> and goodness of fit <i>S</i> are based on <i>F</i>^2^, conventional
<i>R</i>-factors <i>R</i> are based on <i>F</i>, with <i>F</i> set to zero for
negative <i>F</i>^2^. The threshold expression of <i>F</i>^2^ >
\s(<i>F</i>^2^) is used only for calculating <i>R</i>-factors(gt) <i>etc</i>.
and is not relevant to the choice of reflections for refinement.
<i>R</i>-factors based on <i>F</i>^2^ are statistically about twice as large
as those based on <i>F</i>, and <i>R</i>- factors based on ALL data will be
even larger.
;
_reflns_number_total     4636
_reflns_number_gt     4149
_reflns_threshold_expression     I>2\s(I)
_refine_ls_structure_factor_coef     Fsqd
_refine_ls_matrix_type     full
_refine_ls_R_factor_all     0.0558
_refine_ls_R_factor_gt     0.0498
_refine_ls_wR_factor_gt     0.1186
_refine_ls_wR_factor_ref     0.1230
_refine_ls_goodness_of_fit_ref     1.096
_refine_ls_restrained_S_all     1.101
_refine_ls_number_reflns     4636
_refine_ls_number_parameters     271
_refine_ls_number_restraints     6
_refine_ls_hydrogen_treatment     mixed
_refine_ls_weighting_scheme     calc
_refine_ls_weighting_details
                 'calc w=1/[\s^2^(Fo^2^)+(0.0601P)^2^] where P=(Fo^2^+2Fc^2^)/3'
_atom_sites_solution_hydrogens     geom
_atom_sites_solution_primary     direct
_atom_sites_solution_secondary     difmap
_refine_ls_shift/su_max     0.000
_refine_ls_shift/su_mean     0.000
_refine_diff_density_max     0.332
_refine_diff_density_min     -0.215
_refine_ls_extinction_method     none
_refine_ls_extinction_coef     ?
_refine_ls_abs_structure_details     'Flack (1983), 1984 Friedel pairs'
_refine_ls_abs_structure_Flack     0.09(8)
loop_
    _atom_type_symbol
    _atom_type_description
    _atom_type_scat_dispersion_real
    _atom_type_scat_dispersion_imag
    _atom_type_scat_source
    'C' 'C' 0.0033 0.0016
                         'International Tables Vol C Tables 4.2.6.8 and 6.1.1.4'
    'H' 'H' 0.0000 0.0000
                         'International Tables Vol C Tables 4.2.6.8 and 6.1.1.4'
    'N' 'N' 0.0061 0.0033
                         'International Tables Vol C Tables 4.2.6.8 and 6.1.1.4'
    'O' 'O' 0.0106 0.0060
                         'International Tables Vol C Tables 4.2.6.8 and 6.1.1.4'
    'S' 'S' 0.1246 0.1234
                         'International Tables Vol C Tables 4.2.6.8 and 6.1.1.4'
_computing_data_collection     'SMART (Bruker, 2001)'
_computing_cell_refinement     'SAINT-Plus (Bruker, 2001)'
_computing_data_reduction     'SAINT-Plus (Bruker, 2001)'
_computing_structure_solution     'SHELXS97 (Sheldrick, 2008)'
_computing_structure_refinement     'SHELXL97 (Sheldrick, 2008)'
_computing_molecular_graphics     'PLATON (Spek, 2009)'
_computing_publication_material     'SHELXTL (Sheldrick, 2008)'
loop_
    _atom_site_type_symbol
    _atom_site_label
    _atom_site_fract_x
    _atom_site_fract_y
    _atom_site_fract_z
    _atom_site_U_iso_or_equiv
    _atom_site_adp_type
    _atom_site_calc_flag
    _atom_site_refinement_flags
    _atom_site_occupancy
    _atom_site_disorder_assembly
    _atom_site_disorder_group
    C C1 0.2137(2) 0.27871(14) 0.47156(12) 0.0406(4) Uani d . 1 . .
    C C2 0.2947(3) 0.21627(15) 0.41948(14) 0.0488(5) Uani d . 1 . .
    H H2 0.3578 0.1675 0.4417 0.059 Uiso calc R 1 . .
    C C3 0.2800(3) 0.22783(18) 0.33286(15) 0.0606(6) Uani d . 1 . .
    H H3 0.3351 0.1869 0.2969 0.073 Uiso calc R 1 . .
    C C4 0.1855(4) 0.2987(2) 0.30019(16) 0.0694(8) Uani d . 1 . .
    H H4 0.1765 0.3056 0.2423 0.083 Uiso calc R 1 . .
    C C5 0.1040(4) 0.3595(2) 0.35261(17) 0.0716(8) Uani d . 1 . .
    H H5 0.0385 0.4070 0.3303 0.086 Uiso calc R 1 . .
    C C6 0.1196(3) 0.35009(17) 0.43916(15) 0.0552(6) Uani d . 1 . .
    H H6 0.0663 0.3921 0.4749 0.066 Uiso calc R 1 . .
    C C7 0.2851(2) 0.34531(13) 0.61047(13) 0.0395(4) Uani d . 1 . .
    C C8 0.2038(2) 0.27158(14) 0.72863(12) 0.0408(4) Uani d . 1 A .
    C C9 0.1490(2) 0.18802(14) 0.68884(12) 0.0376(4) Uani d . 1 . .
    C C10 0.1562(2) 0.18457(13) 0.59891(13) 0.0391(4) Uani d . 1 . .
    C C11 0.4070(3) 0.50790(14) 0.60896(14) 0.0464(5) Uani d . 1 . .
    H H11 0.3291 0.5270 0.6508 0.056 Uiso calc R 1 . .
    C C12 0.4122(4) 0.5855(2) 0.5416(2) 0.0834(10) Uani d . 1 . .
    H H12A 0.4823 0.5656 0.4979 0.125 Uiso calc R 1 . .
    H H12B 0.4476 0.6460 0.5655 0.125 Uiso calc R 1 . .
    H H12C 0.3101 0.5944 0.5185 0.125 Uiso calc R 1 . .
    C C13 0.5612(3) 0.4960(2) 0.6528(2) 0.0693(7) Uani d . 1 . .
    H H13A 0.5529 0.4459 0.6948 0.104 Uiso calc R 1 . .
    H H13B 0.5899 0.5566 0.6790 0.104 Uiso calc R 1 . .
    H H13C 0.6392 0.4779 0.6125 0.104 Uiso calc R 1 . .
    C C14 0.0844(2) 0.11758(14) 0.74560(13) 0.0400(4) Uani d . 1 . .
    C C15 0.0934(2) 0.14955(14) 0.82673(14) 0.0446(5) Uani d . 1 A .
    C C16 0.0151(3) 0.02200(17) 0.71855(17) 0.0597(6) Uani d . 1 . .
    H H16A -0.0409 -0.0065 0.7647 0.089 Uiso calc R 1 . .
    H H16B 0.0966 -0.0216 0.7012 0.089 Uiso calc R 1 . .
    H H16C -0.0547 0.0328 0.6724 0.089 Uiso calc R 1 . .
    C C17 0.0542(3) 0.09639(19) 0.90376(15) 0.0544(6) Uani d . 1 . .
    C C18' 0.0196(9) 0.1295(7) 1.0546(4) 0.065(2) Uani d PD 0.463(13) A 1
    H H18C -0.0535 0.0755 1.0519 0.078 Uiso calc PR 0.463(13) A 1
    H H18D -0.0262 0.1809 1.0885 0.078 Uiso calc PR 0.463(13) A 1
    C C19' 0.1698(11) 0.0955(10) 1.0941(7) 0.099(4) Uani d PD 0.463(13) A 1
    H H19D 0.2073 0.0388 1.0648 0.148 Uiso calc PR 0.463(13) A 1
    H H19E 0.1519 0.0792 1.1520 0.148 Uiso calc PR 0.463(13) A 1
    H H19F 0.2457 0.1468 1.0907 0.148 Uiso calc PR 0.463(13) A 1
    O O3' 0.0508(11) 0.1657(6) 0.9710(4) 0.0593(17) Uani d PD 0.463(13) A 1
    C C18 0.0891(12) 0.0864(5) 1.0496(3) 0.070(2) Uani d PD 0.537(13) A 2
    H H18A 0.1427 0.0240 1.0484 0.084 Uiso calc PR 0.537(13) A 2
    H H18B -0.0205 0.0748 1.0601 0.084 Uiso calc PR 0.537(13) A 2
    C C19 0.1567(16) 0.1515(7) 1.1163(5) 0.106(3) Uani d PD 0.537(13) A 2
    H H19A 0.2569 0.1746 1.0984 0.160 Uiso calc PR 0.537(13) A 2
    H H19B 0.1676 0.1154 1.1676 0.160 Uiso calc PR 0.537(13) A 2
    H H19C 0.0889 0.2063 1.1253 0.160 Uiso calc PR 0.537(13) A 2
    O O3 0.1105(10) 0.1383(5) 0.9708(3) 0.0599(15) Uani d PD 0.537(13) A 2
    N N1 0.22489(19) 0.26857(11) 0.56226(10) 0.0390(4) Uani d . 1 . .
    N N2 0.2725(2) 0.34924(12) 0.69284(11) 0.0414(4) Uani d . 1 . .
    N N3 0.3553(2) 0.41720(12) 0.56877(12) 0.0464(4) Uani d . 1 . .
    H H3A 0.387(3) 0.4055(18) 0.5245(18) 0.056 Uiso d . 1 . .
    O O1 0.1063(2) 0.11958(11) 0.55348(10) 0.0530(4) Uani d . 1 . .
    O O2 0.0060(2) 0.01385(13) 0.90784(12) 0.0684(5) Uani d . 1 A .
    S S1 0.17644(7) 0.26585(4) 0.83568(3) 0.05191(16) Uani d . 1 . .
loop_
    _atom_site_aniso_label
    _atom_site_aniso_U_11
    _atom_site_aniso_U_22
    _atom_site_aniso_U_33
    _atom_site_aniso_U_12
    _atom_site_aniso_U_13
    _atom_site_aniso_U_23
    C1 0.0506(11) 0.0394(10) 0.0320(9) -0.0100(9) 0.0019(8) -0.0027(8)
    C2 0.0563(12) 0.0467(10) 0.0435(11) -0.0021(9) -0.0007(9) -0.0103(9)
    C3 0.0789(16) 0.0605(13) 0.0425(12) -0.0130(12) 0.0112(12) -0.0177(12)
    C4 0.102(2) 0.0714(17) 0.0345(12) -0.0149(17) -0.0017(13) 0.0018(11)
    C5 0.099(2) 0.0705(16) 0.0456(15) 0.0111(15) -0.0045(14) 0.0150(13)
    C6 0.0710(15) 0.0511(12) 0.0434(13) 0.0092(11) 0.0073(11) 0.0047(10)
    C7 0.0475(11) 0.0334(9) 0.0375(10) -0.0033(8) 0.0027(8) -0.0061(7)
    C8 0.0475(11) 0.0422(10) 0.0327(9) -0.0002(9) 0.0015(8) -0.0026(8)
    C9 0.0428(10) 0.0340(8) 0.0359(9) -0.0008(8) -0.0028(8) 0.0014(7)
    C10 0.0460(10) 0.0325(8) 0.0389(10) 0.0009(8) -0.0033(8) -0.0008(7)
    C11 0.0578(13) 0.0343(9) 0.0472(12) -0.0073(9) 0.0111(10) -0.0077(8)
    C12 0.122(3) 0.0458(13) 0.082(2) -0.0179(16) 0.0038(19) 0.0125(14)
    C13 0.0615(15) 0.0708(16) 0.0756(19) -0.0120(13) -0.0005(14) -0.0171(15)
    C14 0.0424(10) 0.0358(9) 0.0418(11) 0.0007(8) 0.0007(8) 0.0052(8)
    C15 0.0475(11) 0.0414(10) 0.0449(12) -0.0033(8) -0.0007(9) 0.0060(9)
    C16 0.0805(17) 0.0412(12) 0.0573(15) -0.0124(11) 0.0060(13) 0.0022(11)
    C17 0.0591(14) 0.0637(14) 0.0403(12) -0.0082(11) -0.0004(10) 0.0081(11)
    C18' 0.082(5) 0.059(4) 0.053(4) 0.003(3) 0.020(3) 0.003(3)
    C19' 0.099(6) 0.128(10) 0.070(7) 0.009(7) -0.001(5) 0.028(7)
    O3' 0.083(5) 0.055(4) 0.040(2) -0.004(3) 0.006(3) 0.007(2)
    C18 0.107(6) 0.071(4) 0.032(3) -0.005(4) -0.004(3) 0.013(3)
    C19 0.193(10) 0.073(5) 0.054(4) -0.001(5) -0.024(5) 0.003(3)
    O3 0.090(4) 0.050(3) 0.0398(19) 0.000(2) -0.002(2) 0.0111(18)
    N1 0.0515(9) 0.0339(7) 0.0315(8) -0.0024(7) 0.0007(7) -0.0029(7)
    N2 0.0549(10) 0.0348(8) 0.0345(9) -0.0057(7) 0.0030(7) -0.0040(7)
    N3 0.0623(11) 0.0403(8) 0.0365(9) -0.0117(8) 0.0130(8) -0.0084(7)
    O1 0.0762(11) 0.0409(7) 0.0420(9) -0.0149(7) -0.0053(8) -0.0033(6)
    O2 0.0874(13) 0.0600(10) 0.0578(11) -0.0188(10) 0.0060(10) 0.0144(9)
    S1 0.0734(4) 0.0499(3) 0.0324(2) -0.0140(3) 0.0024(2) -0.0019(2)
_geom_special_details
;
All e.s.d.'s (except the e.s.d. in the dihedral angle between two l.s. planes)
are estimated using the full covariance matrix. The cell e.s.d.'s are taken
into account individually in the estimation of e.s.d.'s in distances, angles
and torsion angles; correlations between e.s.d.'s in cell parameters are only
used when they are defined by crystal symmetry. An approximate (isotropic)
treatment of cell e.s.d.'s is used for estimating e.s.d.'s involving l.s.
planes.
;
loop_
    _geom_bond_atom_site_label_1
    _geom_bond_atom_site_label_2
    _geom_bond_site_symmetry_2
    _geom_bond_distance
    _geom_bond_publ_flag
    C1 C6 . 1.369(3) ?
    C1 C2 . 1.379(3) ?
    C1 N1 . 1.453(2) ?
    C2 C3 . 1.393(3) ?
    C2 H2 . 0.9300 ?
    C3 C4 . 1.367(4) ?
    C3 H3 . 0.9300 ?
    C4 C5 . 1.371(4) ?
    C4 H4 . 0.9300 ?
    C5 C6 . 1.390(3) ?
    C5 H5 . 0.9300 ?
    C6 H6 . 0.9300 ?
    C7 N2 . 1.316(3) ?
    C7 N3 . 1.331(3) ?
    C7 N1 . 1.399(2) ?
    C8 N2 . 1.342(2) ?
    C8 C9 . 1.389(3) ?
    C8 S1 . 1.721(2) ?
    C9 C14 . 1.433(3) ?
    C9 C10 . 1.433(3) ?
    C10 O1 . 1.223(2) ?
    C10 N1 . 1.417(2) ?
    C11 N3 . 1.464(3) ?
    C11 C13 . 1.508(4) ?
    C11 C12 . 1.509(4) ?
    C11 H11 . 0.9800 ?
    C12 H12A . 0.9600 ?
    C12 H12B . 0.9600 ?
    C12 H12C . 0.9600 ?
    C13 H13A . 0.9600 ?
    C13 H13B . 0.9600 ?
    C13 H13C . 0.9600 ?
    C14 C15 . 1.365(3) ?
    C14 C16 . 1.499(3) ?
    C15 C17 . 1.464(3) ?
    C15 S1 . 1.749(2) ?
    C16 H16A . 0.9600 ?
    C16 H16B . 0.9600 ?
    C16 H16C . 0.9600 ?
    C17 O2 . 1.204(3) ?
    C17 O3 . 1.303(7) ?
    C17 O3' . 1.429(8) ?
    C18' O3' . 1.445(7) ?
    C18' C19' . 1.510(8) ?
    C18' H18C . 0.9700 ?
    C18' H18D . 0.9700 ?
    C19' H19D . 0.9600 ?
    C19' H19E . 0.9600 ?
    C19' H19F . 0.9600 ?
    C18 O3 . 1.453(6) ?
    C18 C19 . 1.502(7) ?
    C18 H18A . 0.9700 ?
    C18 H18B . 0.9700 ?
    C19 H19A . 0.9600 ?
    C19 H19B . 0.9600 ?
    C19 H19C . 0.9600 ?
    N3 H3A . 0.77(3) ?
loop_
    _geom_angle_atom_site_label_1
    _geom_angle_atom_site_label_2
    _geom_angle_atom_site_label_3
    _geom_angle_site_symmetry_1
    _geom_angle_site_symmetry_3
    _geom_angle
    _geom_angle_publ_flag
    C6 C1 C2 . . 120.9(2) ?
    C6 C1 N1 . . 118.77(19) ?
    C2 C1 N1 . . 120.30(19) ?
    C1 C2 C3 . . 118.6(2) ?
    C1 C2 H2 . . 120.7 ?
    C3 C2 H2 . . 120.7 ?
    C4 C3 C2 . . 120.7(2) ?
    C4 C3 H3 . . 119.7 ?
    C2 C3 H3 . . 119.7 ?
    C3 C4 C5 . . 120.2(2) ?
    C3 C4 H4 . . 119.9 ?
    C5 C4 H4 . . 119.9 ?
    C4 C5 C6 . . 119.8(2) ?
    C4 C5 H5 . . 120.1 ?
    C6 C5 H5 . . 120.1 ?
    C1 C6 C5 . . 119.8(2) ?
    C1 C6 H6 . . 120.1 ?
    C5 C6 H6 . . 120.1 ?
    N2 C7 N3 . . 120.23(18) ?
    N2 C7 N1 . . 123.12(18) ?
    N3 C7 N1 . . 116.64(17) ?
    N2 C8 C9 . . 127.35(18) ?
    N2 C8 S1 . . 121.07(14) ?
    C9 C8 S1 . . 111.57(14) ?
    C8 C9 C14 . . 113.40(18) ?
    C8 C9 C10 . . 117.90(18) ?
    C14 C9 C10 . . 128.62(19) ?
    O1 C10 N1 . . 119.46(18) ?
    O1 C10 C9 . . 126.79(19) ?
    N1 C10 C9 . . 113.72(17) ?
    N3 C11 C13 . . 112.19(19) ?
    N3 C11 C12 . . 107.1(2) ?
    C13 C11 C12 . . 112.2(2) ?
    N3 C11 H11 . . 108.4 ?
    C13 C11 H11 . . 108.4 ?
    C12 C11 H11 . . 108.4 ?
    C11 C12 H12A . . 109.5 ?
    C11 C12 H12B . . 109.5 ?
    H12A C12 H12B . . 109.5 ?
    C11 C12 H12C . . 109.5 ?
    H12A C12 H12C . . 109.5 ?
    H12B C12 H12C . . 109.5 ?
    C11 C13 H13A . . 109.5 ?
    C11 C13 H13B . . 109.5 ?
    H13A C13 H13B . . 109.5 ?
    C11 C13 H13C . . 109.5 ?
    H13A C13 H13C . . 109.5 ?
    H13B C13 H13C . . 109.5 ?
    C15 C14 C9 . . 111.03(18) ?
    C15 C14 C16 . . 125.0(2) ?
    C9 C14 C16 . . 123.99(19) ?
    C14 C15 C17 . . 128.3(2) ?
    C14 C15 S1 . . 113.04(16) ?
    C17 C15 S1 . . 118.50(17) ?
    C14 C16 H16A . . 109.5 ?
    C14 C16 H16B . . 109.5 ?
    H16A C16 H16B . . 109.5 ?
    C14 C16 H16C . . 109.5 ?
    H16A C16 H16C . . 109.5 ?
    H16B C16 H16C . . 109.5 ?
    O2 C17 O3 . . 119.7(3) ?
    O2 C17 O3' . . 125.0(3) ?
    O3 C17 O3' . . 26.4(3) ?
    O2 C17 C15 . . 126.1(2) ?
    O3 C17 C15 . . 112.4(3) ?
    O3' C17 C15 . . 107.6(3) ?
    O3' C18' C19' . . 109.3(6) ?
    O3' C18' H18C . . 109.8 ?
    C19' C18' H18C . . 109.8 ?
    O3' C18' H18D . . 109.8 ?
    C19' C18' H18D . . 109.8 ?
    H18C C18' H18D . . 108.3 ?
    C17 O3' C18' . . 117.8(5) ?
    O3 C18 C19 . . 105.8(5) ?
    O3 C18 H18A . . 110.6 ?
    C19 C18 H18A . . 110.6 ?
    O3 C18 H18B . . 110.6 ?
    C19 C18 H18B . . 110.6 ?
    H18A C18 H18B . . 108.7 ?
    C18 C19 H19A . . 109.5 ?
    C18 C19 H19B . . 109.5 ?
    H19A C19 H19B . . 109.5 ?
    C18 C19 H19C . . 109.5 ?
    H19A C19 H19C . . 109.5 ?
    H19B C19 H19C . . 109.5 ?
    C17 O3 C18 . . 116.4(5) ?
    C7 N1 C10 . . 122.44(16) ?
    C7 N1 C1 . . 119.84(16) ?
    C10 N1 C1 . . 117.29(15) ?
    C7 N2 C8 . . 115.24(17) ?
    C7 N3 C11 . . 123.06(18) ?
    C7 N3 H3A . . 117.6(19) ?
    C11 N3 H3A . . 117.7(19) ?
    C8 S1 C15 . . 90.95(10) ?
loop_
    _geom_torsion_atom_site_label_1
    _geom_torsion_atom_site_label_2
    _geom_torsion_atom_site_label_3
    _geom_torsion_atom_site_label_4
    _geom_torsion_site_symmetry_1
    _geom_torsion_site_symmetry_2
    _geom_torsion_site_symmetry_3
    _geom_torsion_site_symmetry_4
    _geom_torsion
    _geom_torsion_publ_flag
    C6 C1 C2 C3 . . . . 0.6(3) ?
    N1 C1 C2 C3 . . . . 179.51(18) ?
    C1 C2 C3 C4 . . . . -1.0(4) ?
    C2 C3 C4 C5 . . . . 0.1(4) ?
    C3 C4 C5 C6 . . . . 1.0(5) ?
    C2 C1 C6 C5 . . . . 0.5(4) ?
    N1 C1 C6 C5 . . . . -178.4(2) ?
    C4 C5 C6 C1 . . . . -1.4(4) ?
    N2 C8 C9 C14 . . . . 178.76(19) ?
    S1 C8 C9 C14 . . . . -0.3(2) ?
    N2 C8 C9 C10 . . . . -4.3(3) ?
    S1 C8 C9 C10 . . . . 176.67(15) ?
    C8 C9 C10 O1 . . . . -176.0(2) ?
    C14 C9 C10 O1 . . . . 0.5(4) ?
    C8 C9 C10 N1 . . . . 1.9(3) ?
    C14 C9 C10 N1 . . . . 178.34(18) ?
    C8 C9 C14 C15 . . . . -0.6(3) ?
    C10 C9 C14 C15 . . . . -177.1(2) ?
    C8 C9 C14 C16 . . . . 179.0(2) ?
    C10 C9 C14 C16 . . . . 2.4(4) ?
    C9 C14 C15 C17 . . . . -173.8(2) ?
    C16 C14 C15 C17 . . . . 6.7(4) ?
    C9 C14 C15 S1 . . . . 1.2(2) ?
    C16 C14 C15 S1 . . . . -178.38(19) ?
    C14 C15 C17 O2 . . . . -0.3(4) ?
    S1 C15 C17 O2 . . . . -175.0(2) ?
    C14 C15 C17 O3 . . . . 164.5(5) ?
    S1 C15 C17 O3 . . . . -10.3(5) ?
    C14 C15 C17 O3' . . . . -167.9(5) ?
    S1 C15 C17 O3' . . . . 17.4(5) ?
    O2 C17 O3' C18' . . . . 14.3(9) ?
    O3 C17 O3' C18' . . . . -72.8(10) ?
    C15 C17 O3' C18' . . . . -177.9(5) ?
    C19' C18' O3' C17 . . . . 85.6(13) ?
    O2 C17 O3 C18 . . . . -9.1(7) ?
    O3' C17 O3 C18 . . . . 100.6(13) ?
    C15 C17 O3 C18 . . . . -174.9(5) ?
    C19 C18 O3 C17 . . . . -177.4(12) ?
    N2 C7 N1 C10 . . . . -5.2(3) ?
    N3 C7 N1 C10 . . . . 175.90(18) ?
    N2 C7 N1 C1 . . . . 167.00(19) ?
    N3 C7 N1 C1 . . . . -11.9(3) ?
    O1 C10 N1 C7 . . . . -179.60(19) ?
    C9 C10 N1 C7 . . . . 2.4(3) ?
    O1 C10 N1 C1 . . . . 8.0(3) ?
    C9 C10 N1 C1 . . . . -170.04(17) ?
    C6 C1 N1 C7 . . . . -62.7(3) ?
    C2 C1 N1 C7 . . . . 118.4(2) ?
    C6 C1 N1 C10 . . . . 109.9(2) ?
    C2 C1 N1 C10 . . . . -69.0(3) ?
    N3 C7 N2 C8 . . . . -178.13(19) ?
    N1 C7 N2 C8 . . . . 3.0(3) ?
    C9 C8 N2 C7 . . . . 1.7(3) ?
    S1 C8 N2 C7 . . . . -179.30(16) ?
    N2 C7 N3 C11 . . . . -6.7(3) ?
    N1 C7 N3 C11 . . . . 172.24(19) ?
    C13 C11 N3 C7 . . . . 81.3(3) ?
    C12 C11 N3 C7 . . . . -155.1(2) ?
    N2 C8 S1 C15 . . . . -178.33(18) ?
    C9 C8 S1 C15 . . . . 0.79(16) ?
    C14 C15 S1 C8 . . . . -1.14(17) ?
    C17 C15 S1 C8 . . . . 174.36(18) ?
loop_
    _geom_hbond_atom_site_label_D
    _geom_hbond_atom_site_label_H
    _geom_hbond_atom_site_label_A
    _geom_hbond_site_symmetry_A
    _geom_hbond_distance_DH
    _geom_hbond_distance_HA
    _geom_hbond_distance_DA
    _geom_hbond_angle_DHA
    C16 H16A O2 . 0.96 2.33 3.015(3) 127.7
    C6 H6 O2 3_556 0.93 2.58 3.479(3) 164.1
    N3 H3A O1 4_556 0.77(3) 2.28(3) 2.949(2) 145(2)
data_global
_journal_date_recd_electronic     2009-10-25
_journal_date_accepted     2009-10-29
_journal_name_full     'Acta Crystallographica, Section E'
_journal_year     2009
_journal_volume     65
_journal_issue     12
_journal_page_first     o2993
_journal_page_last     o2993
_journal_paper_category     QO
_journal_coeditor_code     BT5115
_publ_contact_author_name     'Liang-Yong Huang'
_publ_contact_author_address
;
Department of Pharmacy, Taihe Hospital of Yunyang Medical College,
Shiyan 442000, People's Republic of China
;
_publ_contact_author_email     lyhuang6686@yahoo.com.cn
_publ_contact_author_fax     ?
_publ_contact_author_phone     ?
_publ_section_title
;\
Ethyl
2-isopropylamino-5-methyl-4-oxo-3-phenyl-3,4-dihydrothieno[2,3-<i>d</i>]\
pyrimidine-6-carboxylate
;
loop_
    _publ_author_name
    _publ_author_address
    'Ai-Hua Zheng'
;
Institute of Medicinal Chemistry, Yunyang Medical College,
Shiyan 442000, People's Republic of China
;
    'Liang-Yong Huang'
;
Department of Pharmacy, Taihe Hospital of Yunyang Medical College,
Shiyan 442000, People's Republic of China
;
    'E Chen'
;
Department of Pharmacy, Renmin Hospital of Yunyang Medical College,
Shiyan 442000, People's Republic of China
;
    'Hong Luo'
;
Department of Medicinal Physics, Yunyang Medical College,
Shiyan 442000, People's Republic of China
;
