# Supplementary material for: Ethyl 2-isopropyl­amino-5-methyl-4-oxo-3-phenyl-3,4-dihydro­thieno[2,3-d]pyrimidine-6-carboxyl­ate
Source: Acta Crystallogr Sect E Struct Rep Online. 2009 Nov 4;65(Pt 12):o2993. doi: 10.1107/S1600536809045449 (PMC2971898; doi:10.1107/S1600536809045449)
Supplement: Supplementary file 2 [file e-65-o2993-Isup2.hkl]

# 
# h,k,l, Fc-squared, Fo-squared, sigma(Fo-squared) and status flag 
# 
data_I
_shelx_title ' 090720dm in P2(1)2(1)2(1)' 
_shelx_refln_list_code          4 
_shelx_F_calc_maximum      196.75 
_exptl_crystal_F_000       784.00 
_reflns_d_resolution_high  0.7491 
 
loop_ 
 _symmetry_equiv_pos_as_xyz 
 'x, y, z' 
 '-x+1/2, -y, z+1/2' 
 '-x, y+1/2, -z+1/2' 
 'x+1/2, -y+1/2, -z' 
 
_cell_length_a     8.5995 
_cell_length_b    13.6732 
_cell_length_c    15.9123 
_cell_angle_alpha  90.000 
_cell_angle_beta   90.000 
_cell_angle_gamma  90.000 
 
_shelx_F_squared_multiplier     1.000 
 
loop_ 
 _refln_index_h 
 _refln_index_k 
 _refln_index_l 
 _refln_F_squared_calc 
 _refln_F_squared_meas 
 _refln_F_squared_sigma 
 _refln_observed_status 
   2   0   0     1959.94     2198.80     24.00 o 
   4   0   0      714.02      782.22     20.00 o 
   6   0   0        0.78       -1.38      1.54 o 
   8   0   0       60.98       57.31      6.68 o 
  10   0   0       30.53       31.47      5.06 o 
   1   1   0       38.52       55.92      4.92 o 
   2   1   0    34839.63    30635.74   1351.00 o 
   3   1   0     2665.22     3364.57     30.31 o 
   4   1   0       42.04       47.06      2.09 o 
   5   1   0      159.36      217.18      4.92 o 
   6   1   0        3.25        6.94      1.58 o 
   7   1   0       33.67       46.72      4.63 o 
   8   1   0        7.28        7.55      1.84 o 
   9   1   0        0.19        1.55      1.20 o 
  10   1   0       33.03       28.49      3.93 o 
  11   1   0        3.83        5.18      2.09 o 
   0   2   0     9728.31     8906.74    345.41 o 
   1   2   0     9979.29    10144.00    238.11 o 
   2   2   0    38709.49    34226.57    877.95 o 
   3   2   0       30.51       37.13      2.61 o 
   4   2   0       31.40       45.41      2.53 o 
   5   2   0      223.09      237.61      9.50 o 
   6   2   0      190.46      177.35     14.16 o 
   7   2   0        0.81        3.03      1.73 o 
   8   2   0       98.08      108.67      6.26 o 
   9   2   0        0.07        0.42      1.43 o 
  10   2   0        5.87        7.53      2.10 o 
  11   2   0        0.83        4.08      2.38 o 
   1   3   0      210.53      191.80      3.66 o 
   2   3   0      194.46      210.01      9.12 o 
   3   3   0     3296.44     3590.63    106.38 o 
   4   3   0     6533.84     6965.26    228.63 o 
   5   3   0      238.12      263.18     10.73 o 
   6   3   0      179.45      162.14      7.32 o 
   7   3   0       34.57       40.14      4.44 o 
   8   3   0       61.91       63.59      6.14 o 
   9   3   0        1.38        1.53      2.17 o 
  10   3   0        0.66        4.72      1.90 o 
  11   3   0       11.27       11.90      3.18 o 
   0   4   0        2.66        3.78      0.74 o 
   1   4   0      872.91      905.17      8.57 o 
   2   4   0     2194.25     2523.62     60.86 o 
   3   4   0      470.06      508.95     18.09 o 
   4   4   0     3128.98     3468.50    105.60 o 
   5   4   0      423.42      433.80     13.52 o 
   6   4   0      838.99      868.99     53.82 o 
   7   4   0       11.35       13.81      2.59 o 
   8   4   0      115.11       87.62      7.31 o 
   9   4   0        2.77        7.02      2.66 o 
  10   4   0        3.01        0.87      3.92 o 
  11   4   0        1.05        6.12      5.46 o 
   1   5   0      525.38      589.57     10.84 o 
   2   5   0      745.20      880.03     16.48 o 
   3   5   0       17.74       18.06      1.30 o 
   4   5   0     2496.31     2691.96     83.40 o 
   5   5   0       47.68       45.07      2.35 o 
   6   5   0      975.73      988.80     70.31 o 
   7   5   0       18.45       14.91      3.48 o 
   8   5   0       14.74       16.89      3.90 o 
   9   5   0      105.05       90.20      7.72 o 
  10   5   0        2.79        7.23      3.15 o 
  11   5   0        5.78        8.28      4.08 o 
   0   6   0      202.73      227.15     11.36 o 
   1   6   0     1228.63     1409.91     20.77 o 
   2   6   0     2118.70     2416.81     43.30 o 
   3   6   0     2493.59     2689.72     49.21 o 
   4   6   0        0.03        2.47      0.61 o 
   5   6   0      165.61      154.42      5.03 o 
   6   6   0       43.33       39.54      5.71 o 
   7   6   0      588.38      546.24     18.33 o 
   8   6   0       63.20       65.37      8.00 o 
   9   6   0       39.58       41.41      6.05 o 
  10   6   0        0.08        0.25      6.23 o 
   1   7   0      692.24      802.50     20.80 o 
   2   7   0      411.38      450.78      9.97 o 
   3   7   0      403.08      422.95      8.36 o 
   4   7   0       33.56       39.46      3.31 o 
   5   7   0       17.11       16.58      2.09 o 
   6   7   0      247.87      239.48     11.59 o 
   7   7   0       92.62      110.66      8.38 o 
   8   7   0      103.30       91.11      7.67 o 
   9   7   0        5.20        5.29      2.32 o 
  10   7   0        0.22        1.20      2.12 o 
   0   8   0     4105.45     4692.37    194.20 o 
   1   8   0      730.39      710.82     14.92 o 
   2   8   0       68.99       68.93      3.37 o 
   3   8   0      519.37      520.19     15.48 o 
   4   8   0       56.25       61.62      3.43 o 
   5   8   0     1678.90     1690.57     40.02 o 
   6   8   0      218.68      199.63     10.82 o 
   7   8   0      230.46      219.31     11.97 o 
   8   8   0        3.16        4.37      1.99 o 
   9   8   0       40.06       38.16      6.00 o 
  10   8   0       46.08       40.56      5.69 o 
   1   9   0      194.68      191.01      5.52 o 
   2   9   0      531.36      544.83     13.32 o 
   3   9   0      100.22      119.65      7.41 o 
   4   9   0        5.79        7.30      1.52 o 
   5   9   0      247.72      223.97      7.24 o 
   6   9   0       16.15       11.91      3.39 o 
   7   9   0       27.00       26.16      4.94 o 
   8   9   0       22.75       21.63      4.60 o 
   9   9   0        0.66        0.42      2.06 o 
   0  10   0        0.02        1.15      1.22 o 
   1  10   0        3.28        2.79      0.94 o 
   2  10   0      556.85      533.14     32.16 o 
   3  10   0     2084.14     2094.56     46.75 o 
   4  10   0       97.61       96.63      4.78 o 
   5  10   0      477.25      464.99     10.99 o 
   6  10   0       26.07       30.91      5.54 o 
   7  10   0       16.48       11.74      3.21 o 
   8  10   0        1.46        3.21      2.12 o 
   9  10   0        4.24        4.48      4.15 o 
   1  11   0      658.87      573.65     56.96 o 
   2  11   0       72.43       84.98      5.43 o 
   3  11   0      205.56      197.82      8.24 o 
   4  11   0        0.10       -0.11      1.02 o 
   5  11   0        8.63        8.21      1.70 o 
   6  11   0        0.46        2.08      1.84 o 
   7  11   0      119.60      118.21     15.85 o 
   8  11   0        0.55        5.02      2.46 o 
   9  11   0        8.21       13.16      2.72 o 
   0  12   0      238.49      209.71     15.54 o 
   1  12   0      500.73      500.73     27.25 o 
   2  12   0        1.26        1.75      1.45 o 
   3  12   0      246.93      258.40     10.04 o 
   4  12   0        0.31        2.73      1.22 o 
   5  12   0      178.14      181.71      8.50 o 
   6  12   0        0.15       -0.08      1.74 o 
   7  12   0       10.73       11.04      2.98 o 
   8  12   0        2.70        4.97      2.50 o 
   1  13   0     1285.76     1218.17     22.27 o 
   2  13   0        7.69        6.76      1.80 o 
   3  13   0        6.84       11.98      2.83 o 
   4  13   0        1.49        0.03      1.40 o 
   5  13   0       54.37       66.50      8.06 o 
   6  13   0       26.33       38.95      5.78 o 
   7  13   0        0.01        0.53      3.00 o 
   8  13   0        2.66        3.08      4.00 o 
   0  14   0      199.99      178.32     15.69 o 
   1  14   0       34.03       32.22      4.18 o 
   2  14   0       22.54       24.05      3.23 o 
   3  14   0      281.91      279.94     11.34 o 
   4  14   0        4.51        6.24      2.08 o 
   5  14   0        0.21        0.94      1.92 o 
   6  14   0       35.76       33.23      8.15 o 
   7  14   0        4.30       -0.92      2.46 o 
   1  15   0      175.23      157.30     10.93 o 
   2  15   0        9.25        9.12      1.86 o 
   3  15   0       21.93       27.05      3.39 o 
   4  15   0       92.47       97.43      6.75 o 
   5  15   0        5.08        5.08      2.85 o 
   6  15   0        0.94        6.00      4.00 o 
   0  16   0       56.32       49.70     10.77 o 
   1  16   0       10.69        8.76      2.50 o 
   2  16   0       54.05       55.14      5.95 o 
   3  16   0       28.69       38.33      3.99 o 
   4  16   0       49.22       59.45      6.42 o 
   5  16   0       93.60       89.08      8.75 o 
   1  17   0        0.99        4.81      2.45 o 
   2  17   0       18.99       21.71      3.48 o 
   3  17   0       19.12       22.67      3.69 o 
   4  17   0        0.00        2.89      2.35 o 
   0  18   0        1.69        2.15      3.23 o 
   1  18   0        1.99        2.39      3.38 o 
   1   0   1     3091.72     3191.53     18.00 o 
   2   0   1     3228.68     3274.65     84.84 o 
   3   0   1      195.28      207.78      4.26 o 
   4   0   1        0.56        4.04      0.84 o 
   5   0   1      467.73      559.82     15.03 o 
   6   0   1      149.43      158.64      8.08 o 
   7   0   1       12.77       12.58      2.37 o 
   8   0   1        1.87        5.03      1.58 o 
   9   0   1       16.41       19.14      2.78 o 
  10   0   1        8.45        9.64      1.79 o 
  11   0   1       15.36       18.04      3.16 o 
 -11   1   1        4.05        9.17      2.48 o 
 -10   1   1        3.29        5.41      2.13 o 
  -9   1   1        8.94        5.61      1.68 o 
  -8   1   1       82.72       72.61      4.47 o 
  -7   1   1       47.64       48.38      4.71 o 
  -6   1   1       56.81       65.99      7.62 o 
  -5   1   1      253.22      281.19      6.07 o 
  -4   1   1       95.12      119.94      3.72 o 
  -3   1   1     1134.72     1275.66     18.75 o 
  -2   1   1    12566.69    12751.38    318.22 o 
  -1   1   1     5464.51     5696.40    154.70 o 
   0   1   1     5592.27     4877.99    331.40 o 
   1   1   1     5450.97     5597.19    131.35 o 
   2   1   1    12591.16    12712.99    380.22 o 
   3   1   1     1143.30     1195.75     43.37 o 
   4   1   1       95.73      109.85      4.13 o 
   5   1   1      262.21      273.91     11.78 o 
   6   1   1       57.96       54.07      3.97 o 
   7   1   1       47.26       51.91      5.28 o 
   8   1   1       81.60       69.44      5.21 o 
   9   1   1        9.05       10.27      2.40 o 
  10   1   1        3.24        1.90      1.62 o 
  11   1   1        4.07        8.44      4.57 o 
 -11   2   1        3.35        0.23      6.85 o 
 -10   2   1        8.95       11.06      3.11 o 
  -9   2   1       29.94       35.35      3.74 o 
  -8   2   1        6.80       10.90      2.87 o 
  -7   2   1       50.55       52.42      4.90 o 
  -6   2   1      113.72      120.01     10.84 o 
  -5   2   1      185.97      201.62     12.77 o 
  -4   2   1     1377.80     1571.59     56.21 o 
  -3   2   1     6090.10     6487.54    211.09 o 
  -2   2   1     5339.55     5697.10    158.41 o 
  -1   2   1     4082.05     4191.24    174.35 o 
   0   2   1     2017.67     2132.45     69.15 o 
   1   2   1     4123.54     4249.79     63.21 o 
   2   2   1     5391.16     5697.71    125.30 o 
   3   2   1     6076.39     6441.42    155.38 o 
   4   2   1     1401.99     1572.18     44.09 o 
   5   2   1      193.55      205.51      6.35 o 
   6   2   1      113.42      114.28      5.50 o 
   7   2   1       50.11       54.52      4.66 o 
   8   2   1        6.65        7.16      2.04 o 
   9   2   1       29.87       39.37      4.79 o 
  10   2   1        8.93       14.07      2.68 o 
  11   2   1        3.56        3.78      2.17 o 
 -11   3   1        0.50        4.36      2.28 o 
 -10   3   1        2.27        1.99      1.95 o 
  -9   3   1        5.76        6.23      1.83 o 
  -8   3   1       54.57       69.70      5.61 o 
  -7   3   1      278.45      272.19     12.22 o 
  -6   3   1      135.30      120.00      5.81 o 
  -5   3   1      635.57      708.02     22.37 o 
  -4   3   1     1142.73     1190.09     45.53 o 
  -3   3   1      124.38      141.77      7.35 o 
  -2   3   1     4687.16     5087.00    152.06 o 
  -1   3   1     2423.48     2610.45     90.65 o 
   0   3   1     4033.17     4265.57     93.87 o 
   1   3   1     2362.99     2523.03     45.01 o 
   2   3   1     4718.35     5210.01     96.37 o 
   3   3   1      121.03      134.75      3.19 o 
   4   3   1     1132.73     1159.36     23.61 o 
   5   3   1      628.80      684.33     15.40 o 
   6   3   1      134.53      125.33      8.29 o 
   7   3   1      284.11      275.65     16.44 o 
   8   3   1       52.81       59.48      7.27 o 
   9   3   1        6.11        7.10      1.90 o 
  10   3   1        2.17        4.70      2.77 o 
  11   3   1        0.53        0.14      2.50 o 
 -11   4   1       17.92       19.98      6.69 o 
 -10   4   1       25.85       27.30      4.94 o 
  -9   4   1       23.20       33.08      5.47 o 
  -8   4   1       17.64       20.67      4.14 o 
  -7   4   1      105.38      102.69      5.82 o 
  -6   4   1      198.78      201.49     13.58 o 
  -5   4   1     2872.21     3017.93    117.53 o 
  -4   4   1     1056.35     1139.98     45.85 o 
  -3   4   1     1159.91     1235.87     40.64 o 
  -2   4   1      135.85      156.91      5.25 o 
  -1   4   1      464.29      521.15     12.17 o 
   0   4   1      413.24      416.64     10.52 o 
   1   4   1      472.23      516.87      7.19 o 
   2   4   1      143.10      159.80      3.50 o 
   3   4   1     1163.09     1226.23     22.50 o 
   4   4   1     1075.36     1153.90     27.16 o 
   5   4   1     2877.00     3030.33     92.54 o 
   6   4   1      195.25      205.24     14.94 o 
   7   4   1      105.57      113.70      8.70 o 
   8   4   1       17.70       14.71      3.57 o 
   9   4   1       23.92       28.28      5.06 o 
  10   4   1       26.37       31.72      5.11 o 
  11   4   1       18.42       23.16      4.32 o 
 -11   5   1        1.55       -0.15      3.00 o 
 -10   5   1        7.24        1.96      2.62 o 
  -9   5   1       76.07       71.03      8.70 o 
  -8   5   1        8.06        9.92      2.83 o 
  -7   5   1      202.25      172.46     20.77 o 
  -6   5   1       36.88       35.56      3.84 o 
  -5   5   1      445.90      455.25     17.82 o 
  -4   5   1      586.54      590.95     20.23 o 
  -3   5   1       51.24       56.53      2.06 o 
  -2   5   1       89.11       84.23      3.05 o 
  -1   5   1       27.43       38.78      1.98 o 
   0   5   1      320.72      310.58      8.62 o 
   1   5   1       23.47       32.09      1.89 o 
   2   5   1       82.86       77.65      3.04 o 
   3   5   1       48.69       50.91      2.00 o 
   4   5   1      576.57      574.57     12.41 o 
   5   5   1      453.86      462.87     15.72 o 
   6   5   1       36.94       30.77      3.62 o 
   7   5   1      203.48      165.93     16.69 o 
   8   5   1        8.68       10.55      3.10 o 
   9   5   1       77.46       62.59      7.99 o 
  10   5   1        7.19       10.54      3.92 o 
  11   5   1        1.50       -0.90      6.00 o 
 -10   6   1       31.10       31.79      5.20 o 
  -9   6   1        3.37        4.67      2.28 o 
  -8   6   1      157.55      149.32      9.99 o 
  -7   6   1      348.72      317.29     14.02 o 
  -6   6   1      161.06      139.11      8.59 o 
  -5   6   1      263.33      255.11     12.01 o 
  -4   6   1      306.05      277.99      6.73 o 
  -3   6   1     1117.64     1246.19     38.13 o 
  -2   6   1      785.08      855.22     27.16 o 
  -1   6   1      570.59      606.74     15.99 o 
   0   6   1      687.21      681.08     15.38 o 
   1   6   1      561.65      590.95      8.27 o 
   2   6   1      776.58      853.07     10.75 o 
   3   6   1     1129.80     1208.14     22.27 o 
   4   6   1      299.64      263.64      7.73 o 
   5   6   1      263.76      249.65      6.59 o 
   6   6   1      159.28      151.22      8.97 o 
   7   6   1      345.67      314.37     20.62 o 
   8   6   1      156.50      166.04     10.48 o 
   9   6   1        3.56        2.45      1.88 o 
  10   6   1       31.62       37.16      5.87 o 
 -10   7   1        3.68        5.41      4.08 o 
  -9   7   1       77.88       69.58      8.70 o 
  -8   7   1       90.16       80.45      9.02 o 
  -7   7   1      425.10      361.01     15.17 o 
  -6   7   1      104.31      113.26      8.46 o 
  -5   7   1      166.89      159.79      5.51 o 
  -4   7   1       48.03       56.21      3.24 o 
  -3   7   1       52.71       52.43      2.99 o 
  -2   7   1      704.45      781.07     23.01 o 
  -1   7   1      769.73      819.87     13.80 o 
   0   7   1        1.71        2.02      0.44 o 
   1   7   1      782.10      824.62     10.50 o 
   2   7   1      699.36      796.68     10.92 o 
   3   7   1       54.99       56.59      3.06 o 
   4   7   1       44.41       46.97      3.04 o 
   5   7   1      171.56      167.66      5.55 o 
   6   7   1      103.91      106.60      8.23 o 
   7   7   1      432.37      374.90     28.93 o 
   8   7   1       92.52       81.00     10.77 o 
   9   7   1       77.94       73.42      8.79 o 
  10   7   1        3.47       -0.61      1.99 o 
 -10   8   1        8.62        9.14      7.00 o 
  -9   8   1        7.05       10.56      3.69 o 
  -8   8   1       18.70       19.55      4.30 o 
  -7   8   1       37.37       38.42      6.00 o 
  -6   8   1      120.21      118.27      8.43 o 
  -5   8   1      133.13      120.05      5.08 o 
  -4   8   1      153.39      137.04      5.23 o 
  -3   8   1       58.10       51.57      3.14 o 
  -2   8   1        2.69        4.60      1.07 o 
  -1   8   1      383.76      373.92     15.10 o 
   0   8   1     1137.50     1314.99     43.63 o 
   1   8   1      384.34      368.87      7.91 o 
   2   8   1        1.95        3.38      0.98 o 
   3   8   1       61.89       59.27      3.36 o 
   4   8   1      153.27      137.28      5.17 o 
   5   8   1      132.10      118.34      4.96 o 
   6   8   1      119.23      120.45     12.15 o 
   7   8   1       36.22       42.00      6.39 o 
   8   8   1       18.01       19.45      3.74 o 
   9   8   1        6.78        8.80      2.58 o 
  10   8   1        8.84       11.76      2.90 o 
  -9   9   1       46.74       51.93     13.85 o 
  -8   9   1       10.34       14.80      3.53 o 
  -7   9   1       44.36       44.52      6.61 o 
  -6   9   1      261.66      235.36     11.97 o 
  -5   9   1      610.72      585.15     11.84 o 
  -4   9   1      437.25      458.62     17.25 o 
  -3   9   1      188.86      191.11      6.23 o 
  -2   9   1      120.26      123.04      6.73 o 
  -1   9   1      343.05      339.82     13.66 o 
   0   9   1       62.94       63.65      3.49 o 
   1   9   1      344.12      342.01      9.42 o 
   2   9   1      119.35      125.47      4.85 o 
   3   9   1      183.15      176.17      6.31 o 
   4   9   1      433.56      449.91      9.97 o 
   5   9   1      613.84      593.39     24.20 o 
   6   9   1      261.05      239.93     17.00 o 
   7   9   1       45.85       43.49      6.47 o 
   8   9   1       10.13       11.54      2.88 o 
   9   9   1       46.59       46.17      6.83 o 
  -9  10   1        6.53       12.78      5.08 o 
  -8  10   1       22.89       23.94      5.15 o 
  -7  10   1       11.14       12.85      3.43 o 
  -6  10   1       86.63       80.85      5.41 o 
  -5  10   1       24.19       30.30      3.41 o 
  -4  10   1      118.14      107.46      5.84 o 
  -3  10   1       93.59       72.25      5.00 o 
  -2  10   1      648.09      659.13     37.20 o 
  -1  10   1       32.01       29.60      3.00 o 
   0  10   1      134.66      122.83      5.26 o 
   1  10   1       30.76       24.93      2.91 o 
   2  10   1      652.93      694.00     19.79 o 
   3  10   1       97.30       84.04      4.29 o 
   4  10   1      120.30      115.11      7.02 o 
   5  10   1       25.91       32.45      4.11 o 
   6  10   1       87.39       88.48     12.77 o 
   7  10   1       10.76       14.78      4.77 o 
   8  10   1       22.80       29.60      5.05 o 
   9  10   1        6.44       12.66      4.00 o 
  -9  11   1       23.36       26.73      4.24 o 
  -8  11   1       72.54       74.40      8.98 o 
  -7  11   1        7.20        8.37      2.93 o 
  -6  11   1        0.12        4.19      2.42 o 
  -5  11   1        7.97        9.45      1.89 o 
  -4  11   1      204.99      205.12     14.92 o 
  -3  11   1      382.34      398.51     16.50 o 
  -2  11   1      226.68      236.30      9.03 o 
  -1  11   1      340.38      324.06     10.95 o 
   0  11   1       29.03       28.45      3.23 o 
   1  11   1      333.47      322.70     10.37 o 
   2  11   1      224.40      234.34      9.00 o 
   3  11   1      375.12      379.90     15.06 o 
   4  11   1      202.09      208.70      9.86 o 
   5  11   1        7.65       14.40      2.75 o 
   6  11   1        0.16        1.96      3.54 o 
   7  11   1        7.37        9.05      2.66 o 
   8  11   1       72.48       71.97      8.87 o 
   9  11   1       23.45       33.92      5.65 o 
  -8  12   1        8.06        5.84      4.85 o 
  -7  12   1       51.33       62.58      7.88 o 
  -6  12   1       85.43       80.09      5.84 o 
  -5  12   1       41.09       47.36      4.39 o 
  -4  12   1       38.00       33.68      4.45 o 
  -3  12   1        4.58        7.06      1.90 o 
  -2  12   1      551.72      554.68     17.70 o 
  -1  12   1      294.46      259.19     14.52 o 
   0  12   1     1553.16     1495.27     29.43 o 
   1  12   1      293.75      248.11      9.44 o 
   2  12   1      547.55      550.14     14.53 o 
   3  12   1        4.16        4.22      1.58 o 
   4  12   1       38.38       38.90      3.96 o 
   5  12   1       39.86       43.82      4.95 o 
   6  12   1       84.74       87.03      9.08 o 
   7  12   1       52.38       65.07      8.05 o 
   8  12   1        8.38       12.61      3.02 o 
  -8  13   1       32.54       32.77      7.85 o 
  -7  13   1       25.46       23.88      4.35 o 
  -6  13   1        6.26       15.47      2.56 o 
  -5  13   1        9.81       12.17      3.48 o 
  -4  13   1       88.21       95.39      6.35 o 
  -3  13   1       10.20       10.75      2.56 o 
  -2  13   1      103.09       99.65      5.49 o 
  -1  13   1       45.85       50.24      4.59 o 
   0  13   1      152.12      154.38      9.79 o 
   1  13   1       44.48       47.67      5.15 o 
   2  13   1      102.65      104.32      8.04 o 
   3  13   1        9.14        8.06      2.78 o 
   4  13   1       89.46       94.16      6.20 o 
   5  13   1       10.12        8.04      4.92 o 
   6  13   1        6.42       14.40      3.33 o 
   7  13   1       25.29       26.69      4.67 o 
   8  13   1       32.57       38.93      8.31 o 
  -7  14   1        7.67        7.23      4.31 o 
  -6  14   1       15.32       19.58      3.39 o 
  -5  14   1        8.83       11.18      2.82 o 
  -4  14   1       13.36       24.84      3.81 o 
  -3  14   1       18.41       22.55      3.75 o 
  -2  14   1      408.86      360.97     18.64 o 
  -1  14   1      123.71      112.81      6.92 o 
   0  14   1      402.10      377.37     16.16 o 
   1  14   1      125.92      107.42      6.62 o 
   2  14   1      411.27      380.60     17.85 o 
   3  14   1       18.71       23.20      4.03 o 
   4  14   1       13.00       17.92      3.06 o 
   5  14   1        9.06        7.22      2.31 o 
   6  14   1       15.76       10.77      3.69 o 
   7  14   1        7.83        5.54      3.54 o 
  -6  15   1        0.30        8.15      4.15 o 
  -5  15   1       13.34       17.75      3.75 o 
  -4  15   1      103.07      108.89      7.01 o 
  -3  15   1       38.13       45.71      4.65 o 
  -2  15   1      188.37      184.33      9.28 o 
  -1  15   1        6.37        7.60      2.04 o 
   0  15   1        0.39        2.94      1.92 o 
   1  15   1        6.04        5.31      1.72 o 
   2  15   1      191.57      173.64     14.12 o 
   3  15   1       39.70       44.10      4.45 o 
   4  15   1      105.34      108.94     11.21 o 
   5  15   1       13.87       18.75      3.84 o 
   6  15   1        0.26        0.77      2.92 o 
  -5  16   1       39.06       50.93      7.43 o 
  -4  16   1        1.04        1.48      1.54 o 
  -3  16   1       30.68       35.42      3.90 o 
  -2  16   1       58.26       59.94      6.27 o 
  -1  16   1       20.42       18.92      4.02 o 
   0  16   1      108.68      108.86      8.92 o 
   1  16   1       20.63       22.85      4.73 o 
   2  16   1       59.79       52.64      5.84 o 
   3  16   1       30.76       32.25      3.88 o 
   4  16   1        0.98        3.57      1.75 o 
   5  16   1       39.43       46.90     10.77 o 
  -4  17   1       58.35       61.14      5.74 o 
  -3  17   1       10.66       13.00      3.49 o 
  -2  17   1       27.60       24.39      3.37 o 
  -1  17   1       20.73       26.03      5.11 o 
   0  17   1       15.93       20.49      4.38 o 
   1  17   1       20.65       20.65      4.16 o 
   2  17   1       28.33       36.83      6.13 o 
   3  17   1       10.85       15.32      6.15 o 
   4  17   1       59.27       58.73      6.44 o 
  -1  18   1       35.49       39.06      6.02 o 
   0  18   1        1.25       -1.72      3.38 o 
   1  18   1       35.76       31.44      5.26 o 
   1   0   2       47.21       39.85      1.42 o 
   2   0   2      922.25      944.87     26.36 o 
   3   0   2      408.65      386.34     17.61 o 
   4   0   2      172.57      164.92      5.21 o 
   5   0   2       89.82       79.28      5.89 o 
   6   0   2       81.66       78.11      4.41 o 
   7   0   2      207.82      201.54      8.23 o 
   8   0   2       70.43       64.92      5.78 o 
   9   0   2       58.76       62.56      5.98 o 
  10   0   2        0.67       -0.84      1.62 o 
  11   0   2        0.79        6.65      3.13 o 
 -11   1   2        5.70        3.96      1.88 o 
 -10   1   2       41.68       45.69      5.19 o 
  -9   1   2        3.92        6.52      1.64 o 
  -8   1   2       45.07       45.61      4.22 o 
  -7   1   2       18.25       19.88      2.82 o 
  -6   1   2      120.99      121.92      7.71 o 
  -5   1   2        1.75        2.34      0.65 o 
  -4   1   2      982.01     1074.16     19.68 o 
  -3   1   2      513.75      611.20     21.05 o 
  -2   1   2      696.55      723.06     17.83 o 
  -1   1   2      581.95      567.91     13.92 o 
   0   1   2     4246.63     3942.09    150.55 o 
   1   1   2      575.59      554.91     14.91 o 
   2   1   2      682.44      697.70     22.80 o 
   3   1   2      541.80      584.85     15.99 o 
   4   1   2      991.70      996.22     38.44 o 
   5   1   2        2.35        2.50      0.66 o 
   6   1   2      122.68      122.08     11.15 o 
   7   1   2       18.43       15.52      2.62 o 
   8   1   2       45.79       46.85      4.88 o 
   9   1   2        3.63        4.80      2.33 o 
  10   1   2       41.76       32.43      3.71 o 
  11   1   2        5.81        8.80      2.29 o 
 -11   2   2        4.60        1.09      2.12 o 
 -10   2   2       10.46        8.46      2.07 o 
  -9   2   2       61.13       61.44      6.04 o 
  -8   2   2       13.34       14.21      2.11 o 
  -7   2   2       80.95       76.44      8.71 o 
  -6   2   2      178.57      178.09     11.08 o 
  -5   2   2      364.66      341.66     12.61 o 
  -4   2   2     2304.60     2454.03     42.79 o 
  -3   2   2       54.06       54.52      2.12 o 
  -2   2   2     6690.83     7178.23    229.00 o 
  -1   2   2     3481.68     3583.66    160.63 o 
   0   2   2     1408.40     1503.84     55.55 o 
   1   2   2     3467.45     3649.81     76.62 o 
   2   2   2     6718.86     7276.37    211.99 o 
   3   2   2       52.61       49.65      2.00 o 
   4   2   2     2301.64     2321.58     70.26 o 
   5   2   2      365.00      313.79     13.70 o 
   6   2   2      180.55      174.72     10.10 o 
   7   2   2       76.44       68.28      4.65 o 
   8   2   2       13.35       12.43      2.53 o 
   9   2   2       60.76       61.62      8.29 o 
  10   2   2       10.42       10.56      3.50 o 
  11   2   2        4.60        8.20      2.55 o 
 -11   3   2       21.63       19.03      8.46 o 
 -10   3   2       16.03       18.32      3.36 o 
  -9   3   2       24.32       21.10      3.51 o 
  -8   3   2       11.06       13.28      2.76 o 
  -7   3   2       55.77       70.38      5.32 o 
  -6   3   2      220.86      193.59     20.52 o 
  -5   3   2       29.77       36.94      2.04 o 
  -4   3   2     1310.92     1485.64     55.28 o 
  -3   3   2      111.80       90.63      3.35 o 
  -2   3   2     3278.57     3522.92    117.96 o 
  -1   3   2      726.35      742.55     29.27 o 
   0   3   2     5730.40     5623.33    193.27 o 
   1   3   2      745.00      766.38     21.79 o 
   2   3   2     3311.16     3671.22     79.14 o 
   3   3   2      109.04       90.39      3.16 o 
   4   3   2     1329.35     1480.61     27.46 o 
   5   3   2       33.56       35.12      2.13 o 
   6   3   2      222.65      208.10      9.95 o 
   7   3   2       55.59       66.23      7.56 o 
   8   3   2       11.40       11.63      2.31 o 
   9   3   2       24.12       27.98      3.86 o 
  10   3   2       16.41       21.80      4.00 o 
  11   3   2       21.78       29.74      6.00 o 
 -11   4   2        6.15        4.30      2.71 o 
 -10   4   2        1.19        5.66      2.77 o 
  -9   4   2       12.76       10.58      2.84 o 
  -8   4   2        6.80        9.02      2.62 o 
  -7   4   2      199.53      184.28     15.08 o 
  -6   4   2      255.23      245.63     16.67 o 
  -5   4   2       71.23       69.74      4.96 o 
  -4   4   2     1108.93     1180.04     36.44 o 
  -3   4   2     1192.15     1323.93     54.18 o 
  -2   4   2     2561.96     2658.73     77.25 o 
  -1   4   2     3786.36     4031.83    157.70 o 
   0   4   2     4615.28     4725.43    127.42 o 
   1   4   2     3788.55     3995.62    123.54 o 
   2   4   2     2589.33     2700.40     47.21 o 
   3   4   2     1203.12     1330.17     22.24 o 
   4   4   2     1112.20     1158.44     27.67 o 
   5   4   2       72.46       65.12      3.03 o 
   6   4   2      253.14      249.47     21.16 o 
   7   4   2      200.71      191.56      9.61 o 
   8   4   2        6.77        4.06      2.60 o 
   9   4   2       12.32       13.15      2.93 o 
  10   4   2        1.28        3.54      2.18 o 
  11   4   2        6.23       11.48      2.99 o 
 -10   5   2       42.83       46.60      7.05 o 
  -9   5   2      146.25      147.08     10.36 o 
  -8   5   2       27.47       27.30      5.11 o 
  -7   5   2      259.35      243.91     25.16 o 
  -6   5   2      283.53      264.96     13.96 o 
  -5   5   2      137.98      138.60      4.04 o 
  -4   5   2      531.50      534.53     24.94 o 
  -3   5   2       38.68       38.39      1.96 o 
  -2   5   2      876.14      870.68     27.68 o 
  -1   5   2      140.29      132.80      5.62 o 
   0   5   2      233.12      273.96      8.89 o 
   1   5   2      147.59      139.67      3.83 o 
   2   5   2      875.74      867.80     21.08 o 
   3   5   2       38.18       34.48      1.83 o 
   4   5   2      538.18      526.94     12.28 o 
   5   5   2      134.96      126.41      5.71 o 
   6   5   2      284.91      263.20     16.37 o 
   7   5   2      257.01      214.77     11.13 o 
   8   5   2       28.13       27.72      4.89 o 
   9   5   2      146.92      140.74      9.86 o 
  10   5   2       43.46       39.84      5.85 o 
 -10   6   2       16.39       19.62      5.92 o 
  -9   6   2       16.35       22.68      7.08 o 
  -8   6   2       80.28       72.15      9.62 o 
  -7   6   2      104.06       97.31      7.75 o 
  -6   6   2       75.66       77.46      6.47 o 
  -5   6   2       17.63       16.65      2.10 o 
  -4   6   2      386.58      378.24     18.04 o 
  -3   6   2      948.22     1035.05     30.81 o 
  -2   6   2       93.59       98.29      6.44 o 
  -1   6   2      838.29      853.67     26.67 o 
   0   6   2      549.13      645.18     24.08 o 
   1   6   2      849.01      878.16     20.92 o 
   2   6   2       97.14      105.59      3.78 o 
   3   6   2      954.71      989.39     12.55 o 
   4   6   2      384.94      369.78      6.89 o 
   5   6   2       17.71       20.00      2.62 o 
   6   6   2       74.67       72.38      6.20 o 
   7   6   2      105.52      101.16      7.75 o 
   8   6   2       80.83       79.39      8.62 o 
   9   6   2       16.01       19.50      4.17 o 
  10   6   2       16.19       13.92      3.28 o 
 -10   7   2        9.50       13.91      3.59 o 
  -9   7   2       89.19       74.82      7.57 o 
  -8   7   2       12.00       13.37      3.53 o 
  -7   7   2      111.17      104.23      8.20 o 
  -6   7   2       22.28       28.60      3.62 o 
  -5   7   2       55.92       54.87      3.53 o 
  -4   7   2       34.96       40.33      3.47 o 
  -3   7   2      376.54      367.79     12.33 o 
  -2   7   2       10.90       11.46      1.54 o 
  -1   7   2      118.49      128.01      3.14 o 
   0   7   2      555.61      561.72     17.74 o 
   1   7   2      113.28      119.21      4.05 o 
   2   7   2       11.34       12.99      1.73 o 
   3   7   2      372.13      352.17      7.67 o 
   4   7   2       32.83       34.60      2.94 o 
   5   7   2       53.62       51.61      4.14 o 
   6   7   2       21.76       22.96      4.29 o 
   7   7   2      109.36      110.50      8.26 o 
   8   7   2       11.72        6.39      3.54 o 
   9   7   2       89.72       80.06      9.19 o 
  10   7   2        9.39        9.40      7.46 o 
 -10   8   2       15.92       13.93      8.08 o 
  -9   8   2        5.43        8.99      7.92 o 
  -8   8   2       49.39       48.87      6.96 o 
  -7   8   2      117.85      130.69     11.39 o 
  -6   8   2       25.98       28.72      3.79 o 
  -5   8   2      169.74      151.07      6.20 o 
  -4   8   2      125.98      125.15      5.06 o 
  -3   8   2      166.92      171.36      8.69 o 
  -2   8   2      301.73      290.82     11.44 o 
  -1   8   2      433.44      439.91      7.07 o 
   0   8   2       23.84       25.89      1.42 o 
   1   8   2      429.82      416.06      8.08 o 
   2   8   2      306.01      299.81      7.19 o 
   3   8   2      162.98      163.28      5.51 o 
   4   8   2      123.67      118.26      4.84 o 
   5   8   2      168.13      152.72      6.83 o 
   6   8   2       27.00       32.80      5.41 o 
   7   8   2      116.81      129.66      9.06 o 
   8   8   2       48.53       48.33     12.77 o 
   9   8   2        5.07        8.40      3.85 o 
  10   8   2       15.85       13.49      7.54 o 
  -9   9   2        0.04        1.04      2.01 o 
  -8   9   2        3.17        2.23      2.12 o 
  -7   9   2       20.95       20.15      4.16 o 
  -6   9   2       61.90       59.81      5.04 o 
  -5   9   2      195.52      189.72      6.78 o 
  -4   9   2       64.70       57.50      3.86 o 
  -3   9   2      292.00      273.33      7.86 o 
  -2   9   2      145.14      143.34      5.16 o 
  -1   9   2      228.28      241.25      7.22 o 
   0   9   2       16.49       14.99      1.46 o 
   1   9   2      223.09      231.52      6.30 o 
   2   9   2      140.85      142.76      5.24 o 
   3   9   2      289.69      273.24      7.53 o 
   4   9   2       67.82       67.65      3.88 o 
   5   9   2      191.49      178.00      7.87 o 
   6   9   2       60.44       64.24      7.62 o 
   7   9   2       20.67       24.19      5.23 o 
   8   9   2        2.97        3.48      2.28 o 
   9   9   2        0.05        5.67      2.93 o 
  -9  10   2        2.91        5.51      5.15 o 
  -8  10   2        1.18        1.13      1.62 o 
  -7  10   2       25.09       27.50      5.43 o 
  -6  10   2       36.42       34.97      4.53 o 
  -5  10   2      237.04      221.30      7.58 o 
  -4  10   2        7.93        9.85      1.73 o 
  -3  10   2      419.75      432.66     16.79 o 
  -2  10   2       64.23       69.67      3.88 o 
  -1  10   2       66.98       62.31      4.22 o 
   0  10   2       83.44       75.64      3.49 o 
   1  10   2       68.18       61.57      6.67 o 
   2  10   2       61.18       62.43      3.83 o 
   3  10   2      411.56      412.47     14.69 o 
   4  10   2        6.89        7.11      1.87 o 
   5  10   2      234.60      213.38      8.84 o 
   6  10   2       35.67       24.63      4.57 o 
   7  10   2       24.15       19.46      4.07 o 
   8  10   2        0.98        2.94      1.96 o 
   9  10   2        2.83        7.98      3.10 o 
  -9  11   2        5.18       11.69      4.15 o 
  -8  11   2       10.38       10.99      2.90 o 
  -7  11   2       22.51       18.71      3.96 o 
  -6  11   2       10.64        9.84      2.14 o 
  -5  11   2       55.96       54.61      4.64 o 
  -4  11   2       94.60       96.48      5.44 o 
  -3  11   2      315.01      314.41     12.32 o 
  -2  11   2      252.48      223.36     16.87 o 
  -1  11   2      226.52      206.82      7.16 o 
   0  11   2      167.85      151.40      5.97 o 
   1  11   2      223.45      208.36      8.13 o 
   2  11   2      254.20      233.60      9.37 o 
   3  11   2      312.80      293.27      9.08 o 
   4  11   2       95.05       94.13      6.33 o 
   5  11   2       54.44       62.23      5.32 o 
   6  11   2       11.82       11.96      2.73 o 
   7  11   2       22.82       23.94      5.23 o 
   8  11   2       10.56       22.22      4.72 o 
   9  11   2        5.25        9.10      2.77 o 
  -8  12   2        7.99        6.70      2.50 o 
  -7  12   2       11.39       15.00      6.69 o 
  -6  12   2       44.43       48.10      5.37 o 
  -5  12   2       14.62       15.98      2.39 o 
  -4  12   2       60.30       58.70      5.77 o 
  -3  12   2       19.89       23.90      4.07 o 
  -2  12   2      102.75       94.97      5.97 o 
  -1  12   2       77.89       69.96      5.62 o 
   0  12   2       18.30       24.32      4.88 o 
   1  12   2       75.43       68.21      5.02 o 
   2  12   2      100.37       92.77      5.96 o 
   3  12   2       18.38       18.71      3.20 o 
   4  12   2       58.27       60.61      4.55 o 
   5  12   2       15.19       15.20      2.85 o 
   6  12   2       44.32       46.05      8.39 o 
   7  12   2       11.17       13.49      3.57 o 
   8  12   2        7.71        1.16      4.00 o 
  -7  13   2       23.47       12.48      3.69 o 
  -6  13   2       43.64       44.29      5.29 o 
  -5  13   2       44.91       50.63      5.63 o 
  -4  13   2        9.73       11.83      2.43 o 
  -3  13   2       18.18       19.99      3.56 o 
  -2  13   2        5.02        4.98      1.46 o 
  -1  13   2        0.14       -0.91      1.09 o 
   0  13   2      429.08      391.95     15.77 o 
   1  13   2        0.06        0.52      1.32 o 
   2  13   2        5.44        2.65      1.30 o 
   3  13   2       18.61       15.62      3.16 o 
   4  13   2        9.64       13.48      2.78 o 
   5  13   2       45.65       48.57      6.63 o 
   6  13   2       43.91       47.25      6.96 o 
   7  13   2       23.59       29.56      4.71 o 
  -7  14   2        2.54        4.15      3.08 o 
  -6  14   2       12.68        9.68      2.77 o 
  -5  14   2       26.99       26.85      5.00 o 
  -4  14   2      110.60      114.07      7.13 o 
  -3  14   2       48.98       48.51      5.64 o 
  -2  14   2        0.58        2.11      1.40 o 
  -1  14   2       11.63       11.28      2.15 o 
   0  14   2       36.74       41.87     13.85 o 
   1  14   2       11.23        9.35      1.96 o 
   2  14   2        0.57        0.75      1.30 o 
   3  14   2       49.86       50.57      5.75 o 
   4  14   2      111.38      107.83      6.86 o 
   5  14   2       27.65       27.33      4.40 o 
   6  14   2       12.77       13.54      5.08 o 
   7  14   2        2.46        0.77      3.08 o 
  -6  15   2       11.33        8.44      5.00 o 
  -5  15   2       13.69       15.05      3.07 o 
  -4  15   2       10.88       12.04      2.68 o 
  -3  15   2       34.56       31.55      3.71 o 
  -2  15   2        5.69        6.36      1.79 o 
  -1  15   2       61.72       51.19      5.83 o 
   0  15   2        2.92        3.29      2.10 o 
   1  15   2       63.43       49.12      6.95 o 
   2  15   2        6.20        5.81      1.89 o 
   3  15   2       34.76       33.75      3.96 o 
   4  15   2       11.01        9.63      2.27 o 
   5  15   2       13.62       25.03      4.60 o 
   6  15   2       11.17       21.54      6.46 o 
  -5  16   2       15.55       18.30      5.62 o 
  -4  16   2        3.29        8.54      2.10 o 
  -3  16   2       45.43       42.67      4.44 o 
  -2  16   2       23.78       23.20      3.18 o 
  -1  16   2       14.62       15.98      3.66 o 
   0  16   2        7.36       11.64      4.08 o 
   1  16   2       14.36        7.63      2.55 o 
   2  16   2       23.37       28.42      5.10 o 
   3  16   2       46.50       42.05      6.53 o 
   4  16   2        3.86        6.91      4.50 o 
   5  16   2       15.79       18.71      3.80 o 
  -4  17   2       13.30       20.49      3.47 o 
  -3  17   2       14.41       15.26      2.22 o 
  -2  17   2       20.35       19.95      4.77 o 
  -1  17   2       12.90       19.14      4.23 o 
   0  17   2       66.48       72.23      9.14 o 
   1  17   2       13.43       10.95      3.51 o 
   2  17   2       20.72       25.24      5.15 o 
   3  17   2       14.60       14.22      4.05 o 
   4  17   2       13.17       17.38      3.77 o 
  -1  18   2        6.86        4.65      2.54 o 
   0  18   2        0.08       -0.33      4.23 o 
   1  18   2        6.74       11.06      3.02 o 
   1   0   3     2202.09     2213.15     65.71 o 
   2   0   3       88.15       81.78      1.94 o 
   3   0   3      442.38      487.34      8.93 o 
   4   0   3     2410.00     2442.15     75.93 o 
   5   0   3      433.46      479.58     13.84 o 
   6   0   3      236.52      227.71      7.73 o 
   7   0   3        1.73        2.15      1.27 o 
   8   0   3      143.81      124.70      6.60 o 
   9   0   3        6.89       11.20      3.24 o 
  10   0   3        0.41        3.96      1.63 o 
  11   0   3        4.37        7.92      1.85 o 
 -11   1   3        9.76        6.25      2.92 o 
 -10   1   3       11.23       18.14      3.07 o 
  -9   1   3       30.20       24.02      3.71 o 
  -8   1   3       42.78       38.79      4.31 o 
  -7   1   3       13.80       13.75      2.51 o 
  -6   1   3      128.51      118.94      7.73 o 
  -5   1   3       74.73       81.19      4.73 o 
  -4   1   3      310.45      269.94      7.37 o 
  -3   1   3       22.00       21.73      1.40 o 
  -2   1   3     2968.39     2977.03     73.13 o 
  -1   1   3      536.70      532.79      8.93 o 
   0   1   3      154.86      158.82      2.91 o 
   1   1   3      533.34      542.97     12.53 o 
   2   1   3     2913.79     2949.78     58.56 o 
   3   1   3       21.97       21.38      0.93 o 
   4   1   3      307.64      258.46      5.93 o 
   5   1   3       74.71       82.10      3.91 o 
   6   1   3      123.61      116.37      5.57 o 
   7   1   3       13.89       13.60      2.56 o 
   8   1   3       43.15       45.54      4.92 o 
   9   1   3       29.97       35.18      4.14 o 
  10   1   3       11.27        6.52      2.82 o 
  11   1   3        9.74        9.31      2.21 o 
 -11   2   3        3.50       -0.70      3.62 o 
 -10   2   3        2.95        1.24      1.74 o 
  -9   2   3       18.50       18.62      3.46 o 
  -8   2   3       14.79       15.33      2.87 o 
  -7   2   3       98.19      101.36      9.44 o 
  -6   2   3      379.87      369.12     16.14 o 
  -5   2   3      231.17      237.53      8.78 o 
  -4   2   3      630.58      638.26      9.26 o 
  -3   2   3      857.37      920.95     21.73 o 
  -2   2   3     2729.81     2875.17    100.33 o 
  -1   2   3     1184.27     1238.14     47.82 o 
   0   2   3       24.76       35.87      3.33 o 
   1   2   3     1176.22     1213.90     29.11 o 
   2   2   3     2693.85     2825.22     59.54 o 
   3   2   3      857.65      930.61     32.79 o 
   4   2   3      617.77      608.16     16.58 o 
   5   2   3      229.88      215.38      6.02 o 
   6   2   3      381.77      375.16     11.65 o 
   7   2   3       98.33       92.16      6.06 o 
   8   2   3       14.26       11.61      2.31 o 
   9   2   3       18.44       19.25      3.12 o 
  10   2   3        2.58        4.48      2.07 o 
  11   2   3        3.51       15.23      4.15 o 
 -11   3   3       17.16       17.70      3.80 o 
 -10   3   3        8.14        4.22      2.17 o 
  -9   3   3        0.22        2.59      1.76 o 
  -8   3   3       32.41       31.85      4.26 o 
  -7   3   3       54.34       48.13      5.85 o 
  -6   3   3       51.63       44.52      4.95 o 
  -5   3   3      473.85      469.63     10.66 o 
  -4   3   3       84.87       97.91      6.48 o 
  -3   3   3      339.31      387.02      9.39 o 
  -2   3   3      763.19      821.87     30.98 o 
  -1   3   3      502.81      567.86     28.14 o 
   0   3   3     2145.99     2187.33     60.81 o 
   1   3   3      502.47      576.16     21.03 o 
   2   3   3      738.51      807.41     24.97 o 
   3   3   3      337.22      386.03     12.49 o 
   4   3   3       86.25       87.50      3.61 o 
   5   3   3      474.91      475.68     22.83 o 
   6   3   3       52.62       51.16      4.19 o 
   7   3   3       53.79       52.00      4.56 o 
   8   3   3       32.11       31.05      3.95 o 
   9   3   3        0.24        2.32      1.47 o 
  10   3   3        8.22       11.00      2.77 o 
  11   3   3       17.10       18.46      6.31 o 
 -11   4   3        2.92        2.60      3.54 o 
 -10   4   3        8.17       11.04      4.38 o 
  -9   4   3       17.46       14.81      7.15 o 
  -8   4   3       15.24       16.32      3.90 o 
  -7   4   3       49.56       44.77      4.50 o 
  -6   4   3       39.37       47.13      4.06 o 
  -5   4   3      202.72      192.89      8.10 o 
  -4   4   3      920.81     1031.28     40.24 o 
  -3   4   3       84.98       76.30      2.58 o 
  -2   4   3      568.50      548.51     18.53 o 
  -1   4   3      428.96      485.37     18.97 o 
   0   4   3        1.17        0.79      0.35 o 
   1   4   3      422.37      482.97     16.12 o 
   2   4   3      565.63      565.84     14.61 o 
   3   4   3       84.79       75.94      2.50 o 
   4   4   3      903.75     1017.47     28.13 o 
   5   4   3      205.42      186.45      5.17 o 
   6   4   3       37.68       41.86      5.66 o 
   7   4   3       49.16       50.63      4.91 o 
   8   4   3       14.69       14.59      2.74 o 
   9   4   3       17.50       11.60      4.23 o 
  10   4   3        7.83       12.88      3.03 o 
  11   4   3        2.92        1.48      3.08 o 
 -10   5   3        8.62       12.75      3.37 o 
  -9   5   3       22.22       22.97      4.51 o 
  -8   5   3       49.33       51.64      7.23 o 
  -7   5   3       26.52       23.89      5.08 o 
  -6   5   3      186.44      179.38     10.19 o 
  -5   5   3       10.30       10.55      1.33 o 
  -4   5   3       60.83       61.48      2.59 o 
  -3   5   3      495.38      516.13     17.28 o 
  -2   5   3     1551.30     1741.97     60.54 o 
  -1   5   3     2287.78     2627.86     93.03 o 
   0   5   3     2457.33     2484.22     93.23 o 
   1   5   3     2284.94     2621.22     81.17 o 
   2   5   3     1556.81     1765.10     44.80 o 
   3   5   3      492.53      502.60     12.41 o 
   4   5   3       62.26       66.59      2.59 o 
   5   5   3        9.87       10.64      1.53 o 
   6   5   3      190.82      181.53     14.44 o 
   7   5   3       25.94       24.34      4.38 o 
   8   5   3       51.42       47.17      6.65 o 
   9   5   3       21.69       17.54      3.90 o 
  10   5   3        8.53       10.70      4.46 o 
 -10   6   3        5.61        6.39      3.85 o 
  -9   6   3        7.42       11.18      2.95 o 
  -8   6   3       83.14       87.08      7.56 o 
  -7   6   3       61.39       58.29      7.28 o 
  -6   6   3       69.46       74.38      7.38 o 
  -5   6   3       47.00       47.57      3.19 o 
  -4   6   3      255.66      256.28      8.14 o 
  -3   6   3       18.69       25.65      2.33 o 
  -2   6   3      432.05      417.59     15.36 o 
  -1   6   3     2602.22     2983.78    109.04 o 
   0   6   3      386.21      391.86     11.44 o 
   1   6   3     2604.51     2964.65     75.86 o 
   2   6   3      425.09      409.58     16.92 o 
   3   6   3       19.05       26.76      1.80 o 
   4   6   3      259.56      251.78      5.31 o 
   5   6   3       44.87       48.07      3.81 o 
   6   6   3       68.98       62.32      6.02 o 
   7   6   3       63.84       70.14      7.72 o 
   8   6   3       83.59       67.36      7.76 o 
   9   6   3        7.53        5.31      2.54 o 
  10   6   3        5.83        8.41      2.77 o 
 -10   7   3        4.32        2.67      2.34 o 
  -9   7   3       19.81       16.16      3.69 o 
  -8   7   3       21.11       25.40      5.10 o 
  -7   7   3       51.92       50.98     11.46 o 
  -6   7   3      205.50      210.35      9.35 o 
  -5   7   3        3.67        4.71      1.25 o 
  -4   7   3       77.35       80.49      3.93 o 
  -3   7   3      203.61      223.51      7.55 o 
  -2   7   3      255.98      267.50      9.84 o 
  -1   7   3       18.63       19.29      1.92 o 
   0   7   3     2139.76     2351.27     63.32 o 
   1   7   3       20.07       21.88      2.19 o 
   2   7   3      256.70      255.03      6.39 o 
   3   7   3      199.53      217.64      6.08 o 
   4   7   3       78.50       79.48      3.74 o 
   5   7   3        4.02        6.22      1.51 o 
   6   7   3      209.22      199.12     10.60 o 
   7   7   3       51.38       52.26      6.89 o 
   8   7   3       20.36       23.84      4.47 o 
   9   7   3       19.01       20.02      5.00 o 
  10   7   3        4.25        0.37      2.44 o 
 -10   8   3        1.09        3.68      2.07 o 
  -9   8   3        7.08        7.25      2.36 o 
  -8   8   3       14.68        9.68      2.98 o 
  -7   8   3       16.10       23.27      4.62 o 
  -6   8   3        1.82        2.56      1.12 o 
  -5   8   3        8.36       12.30      2.07 o 
  -4   8   3      404.79      400.53     19.81 o 
  -3   8   3      322.68      348.28     14.57 o 
  -2   8   3      802.28      856.95     15.21 o 
  -1   8   3     1179.19     1298.81     33.24 o 
   0   8   3      381.75      429.79     13.80 o 
   1   8   3     1184.66     1286.58     31.27 o 
   2   8   3      799.80      838.47     13.85 o 
   3   8   3      323.81      329.04     10.55 o 
   4   8   3      409.57      391.12      9.30 o 
   5   8   3        9.47       15.50      2.60 o 
   6   8   3        1.75        3.16      2.23 o 
   7   8   3       14.71       13.26      3.08 o 
   8   8   3       14.95       16.97      3.74 o 
   9   8   3        7.13        9.30      2.69 o 
  10   8   3        1.15        8.06      2.99 o 
  -9   9   3       17.69       23.68      4.73 o 
  -8   9   3       17.03       14.57      5.23 o 
  -7   9   3        5.96        9.68      2.62 o 
  -6   9   3       42.25       43.84      4.91 o 
  -5   9   3       29.87       34.41      3.55 o 
  -4   9   3      169.15      172.89      6.29 o 
  -3   9   3      115.82      108.28      7.03 o 
  -2   9   3       62.48       68.16      3.86 o 
  -1   9   3      119.57      134.98      8.19 o 
   0   9   3      263.51      270.61      8.20 o 
   1   9   3      115.77      131.33      4.82 o 
   2   9   3       60.18       64.68      3.67 o 
   3   9   3      123.05      112.78      4.87 o 
   4   9   3      169.71      172.90      6.16 o 
   5   9   3       31.89       37.83      4.23 o 
   6   9   3       42.65       46.19      6.31 o 
   7   9   3        5.69        7.48      2.39 o 
   8   9   3       17.48       26.18      4.95 o 
   9   9   3       18.09       17.46      4.00 o 
  -9  10   3        6.63        5.85      5.46 o 
  -8  10   3        7.78        7.90      2.87 o 
  -7  10   3       20.93       26.10      6.54 o 
  -6  10   3       40.22       44.40      4.89 o 
  -5  10   3       65.06       66.14      4.62 o 
  -4  10   3      216.09      199.87      7.01 o 
  -3  10   3       82.28       91.98      4.60 o 
  -2  10   3      296.61      293.31     11.04 o 
  -1  10   3      326.74      319.99      9.75 o 
   0  10   3       12.20       14.46      1.81 o 
   1  10   3      328.33      304.24     13.86 o 
   2  10   3      297.50      281.33     12.30 o 
   3  10   3       82.80       93.67      4.62 o 
   4  10   3      212.64      199.36      7.98 o 
   5  10   3       61.59       64.28      5.02 o 
   6  10   3       39.61       41.39      6.11 o 
   7  10   3       21.40       31.65      5.16 o 
   8  10   3        7.73        6.09      3.31 o 
   9  10   3        6.63        7.67      4.23 o 
  -8  11   3       11.91       10.63      2.98 o 
  -7  11   3        3.55        3.27      3.54 o 
  -6  11   3       40.87       49.10      5.29 o 
  -5  11   3      123.48      121.92      5.81 o 
  -4  11   3       47.37       53.58      4.91 o 
  -3  11   3      107.16      110.77      6.47 o 
  -2  11   3       27.29       32.03      4.00 o 
  -1  11   3       27.32       22.43      3.00 o 
   0  11   3       15.64       19.22      2.61 o 
   1  11   3       29.39       22.61      3.14 o 
   2  11   3       28.94       28.10      3.79 o 
   3  11   3      109.30      117.41      5.38 o 
   4  11   3       47.31       55.63      4.55 o 
   5  11   3      124.71      115.45      6.63 o 
   6  11   3       41.32       37.81      7.46 o 
   7  11   3        3.69        2.98      1.93 o 
   8  11   3       12.38       14.46      3.39 o 
  -8  12   3        4.11        5.36      2.51 o 
  -7  12   3       23.40       24.17      4.34 o 
  -6  12   3        8.45       15.41      2.54 o 
  -5  12   3       39.85       45.69      4.38 o 
  -4  12   3       55.93       57.21      5.70 o 
  -3  12   3      147.88      152.82      7.75 o 
  -2  12   3        4.36        5.79      1.90 o 
  -1  12   3       72.31       70.49      4.65 o 
   0  12   3       36.93       32.67      5.33 o 
   1  12   3       76.00       73.21      5.14 o 
   2  12   3        4.02        3.29      1.48 o 
   3  12   3      148.45      144.94     10.01 o 
   4  12   3       55.40       57.17      4.37 o 
   5  12   3       41.15       48.52      5.26 o 
   6  12   3        8.64       10.29      2.82 o 
   7  12   3       23.19       29.56      5.16 o 
   8  12   3        4.10       10.53      3.00 o 
  -7  13   3       18.12       17.34      3.69 o 
  -6  13   3        2.95        5.39      3.54 o 
  -5  13   3       45.47       53.52      5.74 o 
  -4  13   3        3.95        7.46      1.94 o 
  -3  13   3       94.71       93.86      8.60 o 
  -2  13   3       88.56       87.23      5.40 o 
  -1  13   3       44.93       53.53      4.68 o 
   0  13   3        0.01       -1.40      1.57 o 
   1  13   3       46.84       54.30      4.71 o 
   2  13   3       86.87       72.16      7.40 o 
   3  13   3       96.88       95.90     12.49 o 
   4  13   3        4.02        5.27      1.82 o 
   5  13   3       45.35       49.88      7.02 o 
   6  13   3        3.04        5.72      2.17 o 
   7  13   3       18.27       22.95      4.21 o 
  -7  14   3        7.81       15.23      4.62 o 
  -6  14   3        4.31        8.27      3.15 o 
  -5  14   3        8.85       13.75      2.75 o 
  -4  14   3        4.00        3.96      1.80 o 
  -3  14   3       25.61       34.76      5.69 o 
  -2  14   3       43.81       37.92      4.19 o 
  -1  14   3      102.13      115.53      6.57 o 
   0  14   3        0.33       -0.80      1.62 o 
   1  14   3       99.30      112.15      8.59 o 
   2  14   3       43.43       46.42      6.58 o 
   3  14   3       25.32       33.04      4.55 o 
   4  14   3        4.12        1.69      1.69 o 
   5  14   3        8.21       14.40      3.05 o 
   6  14   3        4.56       10.15      4.00 o 
   7  14   3        7.53       14.92      4.62 o 
  -6  15   3        8.28        9.74      3.31 o 
  -5  15   3       29.12       37.51      5.98 o 
  -4  15   3       37.64       40.93      5.15 o 
  -3  15   3       37.05       45.49      4.66 o 
  -2  15   3        2.81        2.91      1.35 o 
  -1  15   3       46.38       53.92      5.97 o 
   0  15   3        1.01        2.05      2.01 o 
   1  15   3       47.87       53.44      7.44 o 
   2  15   3        2.80        2.70      2.38 o 
   3  15   3       36.50       50.44      7.01 o 
   4  15   3       37.46       41.44      4.93 o 
   5  15   3       28.94       39.90      6.48 o 
   6  15   3        8.22       11.23      5.08 o 
  -5  16   3        0.78        2.61      2.66 o 
  -4  16   3       18.67       20.61      4.22 o 
  -3  16   3       29.84       35.98      4.58 o 
  -2  16   3       30.47       32.68      4.31 o 
  -1  16   3       85.12       88.54      7.67 o 
   0  16   3        0.32       -1.73      1.79 o 
   1  16   3       84.39       73.18      8.92 o 
   2  16   3       30.35       27.63      4.89 o 
   3  16   3       29.53       32.26      5.43 o 
   4  16   3       18.57       24.82      3.53 o 
   5  16   3        0.93        4.01      2.23 o 
  -3  17   3       23.92       30.94      4.79 o 
  -2  17   3        3.99        8.13      1.86 o 
  -1  17   3       26.25       25.93      4.40 o 
   0  17   3       14.40       28.79      5.54 o 
   1  17   3       26.61       30.80      5.47 o 
   2  17   3        4.01        8.15      3.05 o 
   3  17   3       24.69       29.69      8.92 o 
   0  18   3        3.01        2.92      2.92 o 
   1  18   3       88.82       95.70     14.92 o 
   0   0   4     3954.27     3707.38     33.54 o 
   1   0   4     6760.58     6580.98     93.53 o 
   2   0   4      203.94      181.07      4.71 o 
   3   0   4      717.89      751.69      7.18 o 
   4   0   4       49.49       53.00      1.87 o 
   5   0   4      288.44      292.62     11.55 o 
   6   0   4      122.10      124.21      5.70 o 
   7   0   4        0.64        4.10      1.37 o 
   8   0   4       15.78       12.71      2.27 o 
   9   0   4       24.51       32.07      5.49 o 
  10   0   4        6.24        6.15      2.80 o 
  11   0   4        4.41        4.22      1.95 o 
 -11   1   4       14.00       14.26      2.60 o 
 -10   1   4       22.72       19.69      3.01 o 
  -9   1   4        5.40        6.55      2.43 o 
  -8   1   4      164.72      149.92     16.00 o 
  -7   1   4      123.49      110.89      5.75 o 
  -6   1   4      355.73      342.30     12.85 o 
  -5   1   4      179.12      179.58      7.81 o 
  -4   1   4       27.77       32.12      2.06 o 
  -3   1   4     1295.74     1356.81     37.11 o 
  -2   1   4      521.89      610.11      6.59 o 
  -1   1   4     1059.64     1118.26     26.85 o 
   0   1   4      830.12      755.82     29.83 o 
   1   1   4     1061.93     1104.35     20.88 o 
   2   1   4      506.18      567.93     11.39 o 
   3   1   4     1311.26     1393.89     27.64 o 
   4   1   4       31.60       33.46      1.49 o 
   5   1   4      179.41      171.56      5.02 o 
   6   1   4      351.66      357.21      9.86 o 
   7   1   4      123.58      108.17      5.84 o 
   8   1   4      164.29      161.76     10.61 o 
   9   1   4        4.86        7.65      2.69 o 
  10   1   4       22.59       22.52      4.62 o 
  11   1   4       13.82       16.08      3.09 o 
 -11   2   4        7.85        7.61      5.69 o 
 -10   2   4        1.94        3.24      2.01 o 
  -9   2   4        1.77        1.34      1.48 o 
  -8   2   4        9.42       12.09      4.62 o 
  -7   2   4       81.89       85.64      6.59 o 
  -6   2   4      320.07      299.28      9.91 o 
  -5   2   4      304.11      294.96     12.86 o 
  -4   2   4       58.60       60.20      2.27 o 
  -3   2   4      884.81      904.88     21.20 o 
  -2   2   4      956.14     1041.96     30.60 o 
  -1   2   4      411.18      392.59     14.81 o 
   0   2   4       44.29       49.03      2.64 o 
   1   2   4      416.90      398.07     13.25 o 
   2   2   4      973.32     1054.83     24.28 o 
   3   2   4      877.20      938.13     32.94 o 
   4   2   4       57.66       66.84      3.04 o 
   5   2   4      314.34      294.82      9.25 o 
   6   2   4      325.47      301.93     10.10 o 
   7   2   4       81.83       82.67      5.89 o 
   8   2   4        8.73        7.72      2.12 o 
   9   2   4        1.57        2.15      2.21 o 
  10   2   4        1.88        7.85      2.61 o 
  11   2   4        7.75       12.15      4.31 o 
 -11   3   4        0.14        7.18      4.54 o 
 -10   3   4       32.17       30.50      7.85 o 
  -9   3   4       32.93       27.51      4.80 o 
  -8   3   4       79.15       75.13      5.94 o 
  -7   3   4       24.88       28.06      3.73 o 
  -6   3   4      139.58      153.40      8.92 o 
  -5   3   4      589.44      571.25     14.53 o 
  -4   3   4      141.89      142.75      4.31 o 
  -3   3   4      953.71      977.71     31.53 o 
  -2   3   4      513.53      533.45     15.96 o 
  -1   3   4      135.05      128.38      7.24 o 
   0   3   4      752.43      829.70     30.50 o 
   1   3   4      142.64      140.33      9.21 o 
   2   3   4      524.25      532.72     17.61 o 
   3   3   4      972.08      998.31     30.67 o 
   4   3   4      134.41      133.67      5.08 o 
   5   3   4      581.33      550.03     11.57 o 
   6   3   4      136.38      158.97      6.88 o 
   7   3   4       25.43       28.87      3.74 o 
   8   3   4       79.66       78.23      5.46 o 
   9   3   4       32.86       33.25      3.94 o 
  10   3   4       31.72       38.16      8.31 o 
  11   3   4        0.18        0.46      3.38 o 
 -10   4   4        0.39        2.15      2.22 o 
  -9   4   4        7.12       12.76      2.99 o 
  -8   4   4       50.34       47.96      6.61 o 
  -7   4   4       38.73       42.75      4.67 o 
  -6   4   4       12.31       13.55      2.01 o 
  -5   4   4       39.36       45.69      2.56 o 
  -4   4   4      557.11      609.04     25.52 o 
  -3   4   4     1017.47     1095.98     42.57 o 
  -2   4   4     1007.02     1095.73     52.17 o 
  -1   4   4      775.07      784.32     29.51 o 
   0   4   4     1268.10     1271.79     45.85 o 
   1   4   4      777.09      835.48     31.35 o 
   2   4   4      986.67     1077.50     38.84 o 
   3   4   4     1005.59     1123.27     35.44 o 
   4   4   4      554.88      615.33     16.41 o 
   5   4   4       41.75       48.81      2.71 o 
   6   4   4       11.24        9.20      1.99 o 
   7   4   4       38.96       38.60      4.32 o 
   8   4   4       49.36       56.69      5.54 o 
   9   4   4        7.55       11.45      2.75 o 
  10   4   4        0.44        1.22      1.99 o 
 -10   5   4        8.68       12.62      4.31 o 
  -9   5   4       24.03       23.50      4.92 o 
  -8   5   4        7.49        2.29      3.69 o 
  -7   5   4        3.57        7.39      2.83 o 
  -6   5   4       93.02       93.03      5.21 o 
  -5   5   4       24.64       26.30      2.27 o 
  -4   5   4        6.44        8.51      1.18 o 
  -3   5   4      476.59      480.27     18.89 o 
  -2   5   4       39.00       30.97      2.41 o 
  -1   5   4      380.26      417.94     14.90 o 
   0   5   4     1443.38     1579.26     48.62 o 
   1   5   4      387.26      441.21     14.79 o 
   2   5   4       37.47       32.46      3.86 o 
   3   5   4      484.45      494.95      9.11 o 
   4   5   4        7.92        8.08      1.09 o 
   5   5   4       23.70       26.06      2.43 o 
   6   5   4       91.46       97.37      5.34 o 
   7   5   4        3.61        3.86      2.25 o 
   8   5   4        7.19        6.73      2.70 o 
   9   5   4       24.51       25.25      4.66 o 
  10   5   4        8.92       10.18      4.92 o 
 -10   6   4        6.80       10.64      2.84 o 
  -9   6   4       26.83       16.12      7.92 o 
  -8   6   4        9.62        8.66      2.65 o 
  -7   6   4       13.81       16.53      4.05 o 
  -6   6   4      138.57      127.11      8.95 o 
  -5   6   4      177.49      170.31      5.85 o 
  -4   6   4       23.90       22.89      1.84 o 
  -3   6   4       31.98       30.33      2.00 o 
  -2   6   4      737.59      848.37     44.04 o 
  -1   6   4     2605.77     2879.09     96.27 o 
   0   6   4      621.31      735.68     28.56 o 
   1   6   4     2584.72     2928.88     72.90 o 
   2   6   4      729.37      848.74     30.22 o 
   3   6   4       29.66       30.14      3.39 o 
   4   6   4       25.46       24.27      2.01 o 
   5   6   4      176.32      163.19      5.34 o 
   6   6   4      136.17      114.93      7.82 o 
   7   6   4       14.77       16.56      3.59 o 
   8   6   4        9.31        8.15      2.84 o 
   9   6   4       27.59       24.01      5.46 o 
  10   6   4        6.53        6.13      2.29 o 
 -10   7   4        4.55        2.30      4.08 o 
  -9   7   4       19.57       21.78      8.00 o 
  -8   7   4       25.52       33.62      5.87 o 
  -7   7   4       36.29       29.95      5.22 o 
  -6   7   4       61.57       57.91      4.85 o 
  -5   7   4      128.67      111.38      4.88 o 
  -4   7   4      209.32      193.35      7.73 o 
  -3   7   4       37.97       42.28      3.08 o 
  -2   7   4      531.79      576.24     21.47 o 
  -1   7   4     1278.02     1506.64     40.02 o 
   0   7   4     2190.99     2283.78     61.95 o 
   1   7   4     1298.89     1486.99     60.22 o 
   2   7   4      543.95      587.58     24.49 o 
   3   7   4       37.14       37.62      2.90 o 
   4   7   4      204.48      202.33      8.82 o 
   5   7   4      130.86      106.58      5.50 o 
   6   7   4       64.31       64.56      7.18 o 
   7   7   4       37.20       42.28     15.39 o 
   8   7   4       24.87       24.66      4.35 o 
   9   7   4       20.12       22.39      4.78 o 
  10   7   4        4.36        9.90      2.70 o 
 -10   8   4       10.21       10.85      2.76 o 
  -9   8   4        7.60       18.08      3.85 o 
  -8   8   4        6.43        7.32      2.62 o 
  -7   8   4        3.00        3.58      2.08 o 
  -6   8   4        1.78        3.58      1.69 o 
  -5   8   4       17.23       18.28      2.48 o 
  -4   8   4       12.56       12.41      2.01 o 
  -3   8   4       78.91       72.03      3.77 o 
  -2   8   4      122.86      122.34      6.68 o 
  -1   8   4      328.95      333.23      9.63 o 
   0   8   4      166.02      161.54      5.58 o 
   1   8   4      321.25      322.73     12.02 o 
   2   8   4      118.11      109.24      4.45 o 
   3   8   4       81.18       68.66      3.69 o 
   4   8   4       14.50       14.74      2.07 o 
   5   8   4       16.34       17.39      2.72 o 
   6   8   4        1.70        2.57      1.84 o 
   7   8   4        3.51        5.60      2.17 o 
   8   8   4        6.65        3.62      2.07 o 
   9   8   4        7.44       12.81      3.23 o 
  10   8   4       10.18       14.62      3.32 o 
  -9   9   4        1.39        5.57      2.23 o 
  -8   9   4        2.27        2.49      1.96 o 
  -7   9   4       16.51       18.94      7.31 o 
  -6   9   4       20.69       27.17      3.82 o 
  -5   9   4      121.70      127.28      5.66 o 
  -4   9   4       12.49       13.08      2.05 o 
  -3   9   4      498.48      457.09     18.37 o 
  -2   9   4       96.23       93.99      4.51 o 
  -1   9   4       23.31       28.15      2.24 o 
   0   9   4      465.63      428.53     16.30 o 
   1   9   4       25.73       32.40      2.89 o 
   2   9   4       96.77      107.16      5.33 o 
   3   9   4      507.09      478.43     16.08 o 
   4   9   4       13.37       13.38      2.04 o 
   5   9   4      125.78      128.19      9.83 o 
   6   9   4       19.27       23.91      4.38 o 
   7   9   4       15.81       17.50      3.88 o 
   8   9   4        2.51        1.92      2.31 o 
   9   9   4        1.42        3.72      2.23 o 
  -9  10   4        9.77        6.83      5.08 o 
  -8  10   4       15.80       12.51      3.47 o 
  -7  10   4       36.18       41.59      6.57 o 
  -6  10   4        0.72        2.21      1.57 o 
  -5  10   4       31.72       32.45      3.57 o 
  -4  10   4      151.76      127.41      5.61 o 
  -3  10   4      154.73      148.10      5.86 o 
  -2  10   4      197.45      206.80      7.73 o 
  -1  10   4      241.60      214.76     13.10 o 
   0  10   4        1.75        0.86      0.93 o 
   1  10   4      247.87      213.47     12.39 o 
   2  10   4      203.12      197.78      6.64 o 
   3  10   4      154.23      144.75      5.85 o 
   4  10   4      151.63      132.79      6.44 o 
   5  10   4       31.75       34.73      4.39 o 
   6  10   4        0.60        0.41      1.66 o 
   7  10   4       36.29       42.53      6.31 o 
   8  10   4       15.55       13.00      3.07 o 
   9  10   4        9.71       13.23      4.92 o 
  -8  11   4       14.45       12.67      2.88 o 
  -7  11   4       16.44       19.35      8.39 o 
  -6  11   4       35.55       34.00      4.31 o 
  -5  11   4       94.23       89.33      4.92 o 
  -4  11   4        4.17        8.52      1.67 o 
  -3  11   4      119.66      122.97      5.48 o 
  -2  11   4      106.55       94.05      5.71 o 
  -1  11   4       25.27       26.69      3.19 o 
   0  11   4       56.28       52.83      4.08 o 
   1  11   4       25.95       23.59      3.17 o 
   2  11   4      106.06       94.94      8.45 o 
   3  11   4      121.97      131.55      5.77 o 
   4  11   4        4.76        3.34      1.42 o 
   5  11   4       93.84       91.44      5.84 o 
   6  11   4       35.36       38.72      5.93 o 
   7  11   4       16.35       16.07      5.00 o 
   8  11   4       14.52       13.75      6.08 o 
  -8  12   4        4.38        7.82      3.54 o 
  -7  12   4       27.93       23.76      4.27 o 
  -6  12   4        9.03        8.13      2.02 o 
  -5  12   4        7.60        9.44      1.73 o 
  -4  12   4       80.07       85.35      5.78 o 
  -3  12   4       29.65       29.49      4.06 o 
  -2  12   4        5.39        7.72      1.92 o 
  -1  12   4       98.49       88.03      6.97 o 
   0  12   4      297.83      268.63     25.31 o 
   1  12   4       97.15       83.40      8.62 o 
   2  12   4        4.96        8.03      2.65 o 
   3  12   4       29.32       30.32      4.07 o 
   4  12   4       79.32       85.75      5.13 o 
   5  12   4        8.06       10.93      2.15 o 
   6  12   4        9.33        5.45      2.59 o 
   7  12   4       28.48       28.83      5.26 o 
   8  12   4        4.63        6.90      2.88 o 
  -7  13   4       11.49       11.02      3.31 o 
  -6  13   4       28.46       36.60      6.62 o 
  -5  13   4       39.38       39.90      4.85 o 
  -4  13   4       34.83       31.92      4.26 o 
  -3  13   4       41.77       37.35      4.58 o 
  -2  13   4       40.96       40.47      4.91 o 
  -1  13   4       40.82       43.78      4.33 o 
   0  13   4       72.44       72.70      8.10 o 
   1  13   4       38.78       38.85      6.04 o 
   2  13   4       39.24       40.48      5.98 o 
   3  13   4       41.86       41.99      4.98 o 
   4  13   4       35.10       39.34      4.76 o 
   5  13   4       40.47       30.16      5.25 o 
   6  13   4       28.75       21.61      4.24 o 
   7  13   4       11.43       17.37      3.81 o 
  -7  14   4       14.49       11.54      5.54 o 
  -6  14   4       37.68       39.76      5.83 o 
  -5  14   4        3.61        3.64      1.80 o 
  -4  14   4        3.87        6.37      1.89 o 
  -3  14   4       57.16       55.71      5.29 o 
  -2  14   4       47.04       49.66      4.83 o 
  -1  14   4       23.12       19.70      3.48 o 
   0  14   4       13.12       16.07      3.74 o 
   1  14   4       22.30       21.95      4.62 o 
   2  14   4       48.82       52.36      7.07 o 
   3  14   4       55.16       52.88      5.98 o 
   4  14   4        4.06        5.32      1.84 o 
   5  14   4        3.61       -0.23      1.73 o 
   6  14   4       37.37       38.16      8.46 o 
  -6  15   4       23.56       27.51      5.17 o 
  -5  15   4       13.39       20.49      3.45 o 
  -4  15   4       67.58       73.60      8.14 o 
  -3  15   4        2.38        5.07      1.64 o 
  -2  15   4        0.49        1.99      1.69 o 
  -1  15   4        4.54        6.80      1.82 o 
   0  15   4       53.82       65.50      8.32 o 
   1  15   4        5.11        8.27      3.08 o 
   2  15   4        0.33       -1.08      1.63 o 
   3  15   4        2.36        3.51      3.38 o 
   4  15   4       68.39       64.72      6.72 o 
   5  15   4       13.18       15.52      3.48 o 
   6  15   4       24.52       35.08      7.54 o 
  -5  16   4       10.74       10.61      3.22 o 
  -4  16   4       25.30       37.84      4.57 o 
  -3  16   4       10.52        6.22      1.97 o 
  -2  16   4       18.67       15.78      3.00 o 
  -1  16   4        9.38        9.42      2.92 o 
   0  16   4        0.61       -2.23      2.23 o 
   1  16   4        9.07        7.29      3.31 o 
   2  16   4       18.46       26.29      7.31 o 
   3  16   4       10.00       10.31      2.77 o 
   4  16   4       25.24       32.93      5.28 o 
   5  16   4       10.38       11.52      7.23 o 
  -3  17   4       18.34       31.06      6.68 o 
  -2  17   4       28.88       37.24      4.81 o 
  -1  17   4        2.64       -0.26      1.90 o 
   0  17   4        4.25        6.18      2.19 o 
   1  17   4        2.59        3.62      2.69 o 
   2  17   4       28.15       29.75      5.16 o 
   3  17   4       18.05       26.00      4.89 o 
   1   0   5      392.39      441.16      8.80 o 
   2   0   5      400.33      368.53     10.59 o 
   3   0   5     1333.73     1322.19     18.84 o 
   4   0   5        0.10        1.77      0.72 o 
   5   0   5      175.25      158.00      4.93 o 
   6   0   5      123.37      135.55      5.88 o 
   7   0   5      206.68      202.06      7.87 o 
   8   0   5        0.25        0.15      1.81 o 
   9   0   5       37.99       37.66      5.86 o 
  10   0   5        4.40        8.80      2.98 o 
  11   0   5        1.00        2.11      2.27 o 
 -11   1   5        1.21        4.35      4.77 o 
 -10   1   5        2.77        2.08      1.68 o 
  -9   1   5        3.85        2.45      2.01 o 
  -8   1   5        5.88        9.79      3.13 o 
  -7   1   5      177.29      190.97     15.16 o 
  -6   1   5       19.32       22.21      2.28 o 
  -5   1   5      596.62      591.79     15.08 o 
  -4   1   5      566.29      589.20     16.21 o 
  -3   1   5     1106.80     1198.47     26.65 o 
  -2   1   5     2438.02     2567.57     43.80 o 
  -1   1   5     1019.53     1050.56     11.84 o 
   0   1   5        3.03       12.14      1.79 o 
   1   1   5      980.10      992.79     18.66 o 
   2   1   5     2458.73     2596.22     44.35 o 
   3   1   5     1116.14     1207.92     23.88 o 
   4   1   5      570.69      629.94     19.41 o 
   5   1   5      606.54      589.31      9.70 o 
   6   1   5       20.43       23.57      3.05 o 
   7   1   5      175.24      167.58      9.47 o 
   8   1   5        6.21        6.60      2.01 o 
   9   1   5        3.67        7.09      2.65 o 
  10   1   5        2.74        3.73      2.14 o 
  11   1   5        1.16        4.51      3.08 o 
 -11   2   5        6.33        9.74      2.91 o 
 -10   2   5        6.54        8.37      2.60 o 
  -9   2   5       35.07       35.67      4.43 o 
  -8   2   5       15.01       17.44      3.62 o 
  -7   2   5       27.98       24.65      4.34 o 
  -6   2   5       80.48       88.56      4.66 o 
  -5   2   5       96.02       90.51      4.95 o 
  -4   2   5      333.41      357.73     17.08 o 
  -3   2   5      116.66      130.40      3.15 o 
  -2   2   5      596.89      590.52     15.38 o 
  -1   2   5      952.26     1043.09     32.95 o 
   0   2   5     1729.64     1851.97     56.42 o 
   1   2   5      948.16     1048.87     60.85 o 
   2   2   5      602.51      593.86     17.64 o 
   3   2   5      108.68      119.62      5.05 o 
   4   2   5      340.02      370.24     11.63 o 
   5   2   5       93.26       85.27      3.68 o 
   6   2   5       79.72       78.94      4.73 o 
   7   2   5       28.05       25.01      3.32 o 
   8   2   5       15.06       14.27      2.68 o 
   9   2   5       34.41       35.83      5.81 o 
  10   2   5        6.37        5.41      2.55 o 
  11   2   5        6.28       -3.23      3.23 o 
 -10   3   5        4.32        0.75      2.23 o 
  -9   3   5        7.88       13.75      3.12 o 
  -8   3   5       18.96       15.05      2.94 o 
  -7   3   5       65.91       59.41      5.77 o 
  -6   3   5      107.04      107.10      5.22 o 
  -5   3   5      683.70      731.10     21.75 o 
  -4   3   5      121.54      113.87      4.96 o 
  -3   3   5      853.11      920.88     25.10 o 
  -2   3   5      675.59      715.41     21.69 o 
  -1   3   5     1855.26     1861.62     66.78 o 
   0   3   5      204.23      227.21     12.40 o 
   1   3   5     1894.74     1921.64    178.17 o 
   2   3   5      689.60      728.56     20.80 o 
   3   3   5      844.35      932.33     25.07 o 
   4   3   5      118.41      118.56      3.59 o 
   5   3   5      674.57      681.08     13.11 o 
   6   3   5      110.09      103.32      5.52 o 
   7   3   5       66.86       65.28      4.77 o 
   8   3   5       18.59       15.17      4.00 o 
   9   3   5        7.78       11.51      2.49 o 
  10   3   5        4.43        5.69      3.85 o 
 -10   4   5        5.95       10.08      2.61 o 
  -9   4   5        8.17       12.84      4.62 o 
  -8   4   5       53.81       41.91      6.25 o 
  -7   4   5       12.89       14.44      2.63 o 
  -6   4   5       61.98       56.10      3.62 o 
  -5   4   5       35.69       40.44      2.73 o 
  -4   4   5      195.64      178.72      6.40 o 
  -3   4   5     1013.42      977.81     32.87 o 
  -2   4   5      296.27      308.14     14.10 o 
  -1   4   5      576.69      551.26     25.18 o 
   0   4   5      315.34      308.25      7.64 o 
   1   4   5      561.05      562.60     69.54 o 
   2   4   5      287.29      315.08     10.80 o 
   3   4   5     1015.25      998.74     34.65 o 
   4   4   5      196.34      180.13      7.55 o 
   5   4   5       32.16       32.17      3.46 o 
   6   4   5       62.46       56.45      4.55 o 
   7   4   5       13.00       16.36      2.59 o 
   8   4   5       54.54       56.24      5.60 o 
   9   4   5        7.76        9.55      2.49 o 
  10   4   5        6.07       -1.54      2.77 o 
 -10   5   5       11.56       15.72      3.83 o 
  -9   5   5       19.82       17.04      4.05 o 
  -8   5   5       40.98       35.65      5.97 o 
  -7   5   5      155.42      137.74     12.54 o 
  -6   5   5      122.91      118.82      6.27 o 
  -5   5   5      113.17      113.49      4.32 o 
  -4   5   5       29.17       27.32      2.27 o 
  -3   5   5      484.84      528.94     19.58 o 
  -2   5   5      868.27      988.20     54.16 o 
  -1   5   5       56.64       40.98      2.32 o 
   0   5   5      172.73      183.39      6.32 o 
   1   5   5       55.05       45.33      2.18 o 
   2   5   5      850.48      990.82     45.17 o 
   3   5   5      481.69      530.77     12.23 o 
   4   5   5       29.38       28.16      2.15 o 
   5   5   5      115.02      109.61      4.38 o 
   6   5   5      120.76      107.16      6.18 o 
   7   5   5      150.88      141.74     10.08 o 
   8   5   5       41.70       48.49      9.39 o 
   9   5   5       20.32       19.81      4.31 o 
  10   5   5       11.92       11.39      2.58 o 
 -10   6   5        0.97       -0.50      3.54 o 
  -9   6   5       33.75       30.76      5.55 o 
  -8   6   5        2.95        6.21      2.55 o 
  -7   6   5       14.76       14.50      3.46 o 
  -6   6   5      157.42      143.02      7.13 o 
  -5   6   5       69.43       68.22      5.00 o 
  -4   6   5      123.06      121.68      4.91 o 
  -3   6   5      186.72      180.21      4.97 o 
  -2   6   5        7.97       12.01      1.65 o 
  -1   6   5     1289.25     1330.25     61.36 o 
   0   6   5      164.78      190.99      6.35 o 
   1   6   5     1273.44     1345.99     63.25 o 
   2   6   5        8.29       12.33      1.66 o 
   3   6   5      182.23      173.12      7.97 o 
   4   6   5      118.48      117.06      6.06 o 
   5   6   5       70.05       64.03      4.06 o 
   6   6   5      158.43      132.98      8.47 o 
   7   6   5       14.94       18.41      3.88 o 
   8   6   5        2.89        4.60      1.84 o 
   9   6   5       33.12       33.96      5.26 o 
  10   6   5        1.04        7.44      4.85 o 
 -10   7   5        4.69        1.44      3.77 o 
  -9   7   5        2.90        1.72      1.82 o 
  -8   7   5       19.76       19.35      4.51 o 
  -7   7   5      148.94      142.70     13.54 o 
  -6   7   5       56.05       51.15      5.11 o 
  -5   7   5      171.76      144.22      5.74 o 
  -4   7   5      219.76      199.57     10.49 o 
  -3   7   5       85.05       74.31      4.62 o 
  -2   7   5       35.58       34.93      2.93 o 
  -1   7   5       88.90      117.32      4.19 o 
   0   7   5      209.59      206.91      6.51 o 
   1   7   5       84.63      103.25      5.11 o 
   2   7   5       36.92       33.19      2.92 o 
   3   7   5       85.45       76.13      3.72 o 
   4   7   5      219.08      199.89     10.42 o 
   5   7   5      167.38      143.87      8.49 o 
   6   7   5       56.63       54.57      6.69 o 
   7   7   5      151.15      144.93      9.57 o 
   8   7   5       20.75       22.97      7.08 o 
   9   7   5        2.72        1.55      2.34 o 
  10   7   5        4.62        6.72      2.80 o 
  -9   8   5        9.06        6.21      2.45 o 
  -8   8   5       15.21       16.00      3.75 o 
  -7   8   5       19.45       17.35      4.01 o 
  -6   8   5        4.92        7.61      1.92 o 
  -5   8   5      264.21      252.70      9.86 o 
  -4   8   5      264.57      221.66     14.20 o 
  -3   8   5      231.50      229.07      7.40 o 
  -2   8   5       23.99       24.19      3.05 o 
  -1   8   5      547.33      509.71     23.04 o 
   0   8   5        0.65        1.93      0.53 o 
   1   8   5      557.87      520.76     25.74 o 
   2   8   5       25.27       23.79      2.61 o 
   3   8   5      222.24      206.97      8.61 o 
   4   8   5      264.24      232.49     11.99 o 
   5   8   5      267.07      252.50      9.05 o 
   6   8   5        5.85        4.22      1.90 o 
   7   8   5       19.04       15.20      3.46 o 
   8   8   5       15.10       15.35      3.21 o 
   9   8   5        8.73       16.77      4.08 o 
  -9   9   5       10.74       12.17      5.54 o 
  -8   9   5       19.18       14.96      5.62 o 
  -7   9   5       36.16       41.20      6.18 o 
  -6   9   5        4.30        7.71      2.12 o 
  -5   9   5      107.28      109.65      5.31 o 
  -4   9   5       72.25       74.24      4.37 o 
  -3   9   5      102.30      108.62      4.92 o 
  -2   9   5      486.19      435.98     13.97 o 
  -1   9   5      101.90       91.53      4.46 o 
   0   9   5        0.92        2.21      0.79 o 
   1   9   5       96.16       89.96      7.30 o 
   2   9   5      486.19      415.05     26.27 o 
   3   9   5      105.90      105.37      5.64 o 
   4   9   5       76.91       71.16      4.16 o 
   5   9   5      107.13      100.37      8.15 o 
   6   9   5        4.38        7.54      2.29 o 
   7   9   5       35.76       44.16      6.44 o 
   8   9   5       18.46       17.95      4.25 o 
   9   9   5       10.27       19.47      5.15 o 
  -9  10   5        5.11        9.58      2.65 o 
  -8  10   5        3.03        3.92      3.92 o 
  -7  10   5       15.98       17.84      9.00 o 
  -6  10   5       36.09       38.20      4.62 o 
  -5  10   5        1.49        3.47      1.31 o 
  -4  10   5      170.83      168.14      6.61 o 
  -3  10   5        2.58        3.39      1.10 o 
  -2  10   5      379.79      359.95      8.93 o 
  -1  10   5       61.18       53.80      4.44 o 
   0  10   5      652.70      624.11     35.82 o 
   1  10   5       58.25       48.30      3.18 o 
   2  10   5      387.24      362.14     12.07 o 
   3  10   5        2.64        2.38      1.04 o 
   4  10   5      173.89      168.37      7.45 o 
   5  10   5        1.09        3.99      1.85 o 
   6  10   5       35.34       33.00      5.33 o 
   7  10   5       16.02       26.16      5.11 o 
   8  10   5        2.77        2.59      2.01 o 
   9  10   5        4.97        8.22      3.23 o 
  -8  11   5        6.48        6.57      2.50 o 
  -7  11   5       13.50       11.70      5.39 o 
  -6  11   5       18.37       26.41      4.16 o 
  -5  11   5        1.05        2.38      1.23 o 
  -4  11   5       41.36       48.39      4.38 o 
  -3  11   5      193.52      177.55      8.41 o 
  -2  11   5       80.10       82.04      5.33 o 
  -1  11   5      106.27      107.86      5.30 o 
   0  11   5      466.79      471.82     29.16 o 
   1  11   5      107.81      100.60      7.44 o 
   2  11   5       84.96       86.81      6.84 o 
   3  11   5      188.86      194.61      8.85 o 
   4  11   5       41.57       44.72      5.40 o 
   5  11   5        1.21        2.18      2.89 o 
   6  11   5       18.83       23.07      5.00 o 
   7  11   5       13.03       10.70      3.23 o 
   8  11   5        6.52       15.79      5.69 o 
  -8  12   5        2.25        4.31      3.08 o 
  -7  12   5        2.56        4.19      2.12 o 
  -6  12   5       53.04       55.56      5.79 o 
  -5  12   5       70.42       78.99      5.22 o 
  -4  12   5       58.30       60.86      5.90 o 
  -3  12   5       87.38       97.87      6.21 o 
  -2  12   5       93.01       85.75      6.55 o 
  -1  12   5      109.46      107.11      5.49 o 
   0  12   5        8.13       11.89      3.52 o 
   1  12   5      106.71      115.59      8.37 o 
   2  12   5       92.17       81.77      6.96 o 
   3  12   5       87.37       99.47      6.28 o 
   4  12   5       57.41       68.83      4.88 o 
   5  12   5       68.32       72.52      5.86 o 
   6  12   5       52.45       54.79      7.39 o 
   7  12   5        2.43        2.65      5.08 o 
   8  12   5        2.09        2.56      2.33 o 
  -7  13   5        4.03        4.26      2.14 o 
  -6  13   5        2.35        0.41      2.23 o 
  -5  13   5       16.13       15.73      3.15 o 
  -4  13   5       43.51       49.99      5.66 o 
  -3  13   5        6.75        7.32      2.63 o 
  -2  13   5      109.33      102.46      5.86 o 
  -1  13   5        5.27        8.27      2.75 o 
   0  13   5       30.86       34.16      5.85 o 
   1  13   5        5.79        9.43      3.24 o 
   2  13   5      105.08       96.95      7.77 o 
   3  13   5        6.12        8.81      2.77 o 
   4  13   5       44.06       40.19      4.83 o 
   5  13   5       15.93       15.73      3.50 o 
   6  13   5        2.45        5.82      2.58 o 
   7  13   5        3.87        7.85      2.70 o 
  -6  14   5       55.69       60.81      8.04 o 
  -5  14   5       10.70       14.04      2.61 o 
  -4  14   5       27.58       26.19      3.89 o 
  -3  14   5        0.32        2.61      1.28 o 
  -2  14   5        9.75       11.28      2.68 o 
  -1  14   5       35.17       37.58      4.86 o 
   0  14   5       21.88       23.09      6.23 o 
   1  14   5       36.02       39.29      6.25 o 
   2  14   5       10.45        7.69      7.39 o 
   3  14   5        0.35        3.52      3.15 o 
   4  14   5       26.99       25.69      3.98 o 
   5  14   5       10.85       17.08      4.69 o 
   6  14   5       55.01       82.62     14.16 o 
  -5  15   5        2.39        3.63      2.63 o 
  -4  15   5       29.68       31.27      4.46 o 
  -3  15   5       28.34       30.42      4.31 o 
  -2  15   5       10.71       10.19      2.79 o 
  -1  15   5       27.32       34.04      5.98 o 
   0  15   5       10.66       11.77      4.31 o 
   1  15   5       26.77       26.71      4.97 o 
   2  15   5       11.23        8.43      2.91 o 
   3  15   5       29.21       31.02      5.35 o 
   4  15   5       28.04       22.58      3.84 o 
   5  15   5        2.25        4.67      2.28 o 
  -4  16   5       41.34       41.68      5.10 o 
  -3  16   5        4.81        6.14      2.06 o 
  -2  16   5        2.02       -0.34      1.65 o 
  -1  16   5       45.34       45.53      6.68 o 
   0  16   5       41.09       50.11      7.12 o 
   1  16   5       46.18       45.54      6.69 o 
   2  16   5        2.07        5.33      2.77 o 
   3  16   5        4.86        4.52      2.29 o 
   4  16   5       40.95       47.23      9.85 o 
  -3  17   5       10.81       14.37      2.77 o 
  -2  17   5       15.93       13.00      2.60 o 
  -1  17   5        4.83        9.21      2.39 o 
   0  17   5        8.51        7.62      2.42 o 
   1  17   5        4.67        5.22      2.36 o 
   2  17   5       15.40       17.62      5.85 o 
   3  17   5       10.96       12.84      3.05 o 
   0   0   6      458.44      509.43     14.92 o 
   1   0   6      199.31      199.87      5.41 o 
   2   0   6      870.69      882.00     16.59 o 
   3   0   6      121.17       98.17      3.57 o 
   4   0   6       89.14       89.05      2.87 o 
   5   0   6       59.61       58.79      3.02 o 
   6   0   6       17.22       18.55      2.18 o 
   7   0   6        1.13        0.54      1.74 o 
   8   0   6       39.42       40.43      5.92 o 
   9   0   6        7.59       10.96      2.98 o 
  10   0   6        3.20        9.58      2.79 o 
 -10   1   6       15.39       14.54      3.53 o 
  -9   1   6        2.45        2.65      2.18 o 
  -8   1   6       30.14       38.46      5.82 o 
  -7   1   6       32.49       31.11      4.89 o 
  -6   1   6        1.31        2.66      1.09 o 
  -5   1   6       29.05       29.22      2.49 o 
  -4   1   6      503.59      485.87     12.16 o 
  -3   1   6       32.07       32.39      1.86 o 
  -2   1   6     1517.32     1570.83     20.34 o 
  -1   1   6       81.68       72.55      3.34 o 
   0   1   6      919.62      935.44     23.31 o 
   1   1   6       80.85       73.55      3.73 o 
   2   1   6     1482.33     1522.33     38.44 o 
   3   1   6       32.54       36.36      2.36 o 
   4   1   6      509.04      505.42     16.22 o 
   5   1   6       29.44       27.75      2.57 o 
   6   1   6        1.55        1.73      0.96 o 
   7   1   6       32.60       31.30      3.69 o 
   8   1   6       30.17       36.16      5.81 o 
   9   1   6        2.47        5.10      2.33 o 
  10   1   6       15.86       24.50      4.79 o 
 -10   2   6        1.17        3.67      4.23 o 
  -9   2   6       17.99       16.44      3.50 o 
  -8   2   6        2.61        2.80      1.95 o 
  -7   2   6       17.90       23.98      4.41 o 
  -6   2   6      251.61      236.35      9.02 o 
  -5   2   6        5.02        6.73      1.63 o 
  -4   2   6       52.23       54.49      2.49 o 
  -3   2   6      246.50      221.73      7.34 o 
  -2   2   6      185.27      203.47      6.01 o 
  -1   2   6     1274.82     1341.77     41.88 o 
   0   2   6     3515.80     3553.82    145.53 o 
   1   2   6     1268.07     1335.16     72.47 o 
   2   2   6      174.42      198.09      6.64 o 
   3   2   6      250.21      225.71      4.85 o 
   4   2   6       53.09       58.79      2.52 o 
   5   2   6        5.07        4.46      1.11 o 
   6   2   6      248.59      242.21      6.93 o 
   7   2   6       17.55       14.56      2.59 o 
   8   2   6        2.08        3.19      2.02 o 
   9   2   6       17.97       22.35      4.58 o 
  10   2   6        1.20        4.53      2.43 o 
 -10   3   6       25.75       27.91      5.05 o 
  -9   3   6        4.92        5.55      2.69 o 
  -8   3   6        9.61       10.70      3.04 o 
  -7   3   6       19.11       19.66      3.70 o 
  -6   3   6       66.87       67.07      4.41 o 
  -5   3   6       61.36       60.69      4.48 o 
  -4   3   6       77.84       77.56      3.53 o 
  -3   3   6      235.89      221.20     15.29 o 
  -2   3   6     1020.72     1056.24     35.58 o 
  -1   3   6      812.39      875.73     39.59 o 
   0   3   6     1410.25     1581.63     58.67 o 
   1   3   6      822.52      884.45     52.08 o 
   2   3   6     1039.82     1062.25     41.91 o 
   3   3   6      234.88      218.95      8.09 o 
   4   3   6       70.83       75.07      2.98 o 
   5   3   6       63.20       58.52      3.35 o 
   6   3   6       65.47       62.82      3.62 o 
   7   3   6       18.71       23.28      3.89 o 
   8   3   6        9.65       11.15      2.42 o 
   9   3   6        4.95        7.23      2.58 o 
  10   3   6       25.73       30.16      6.46 o 
 -10   4   6        8.85       10.39      2.55 o 
  -9   4   6        9.98        9.36      7.46 o 
  -8   4   6       82.97       78.08      8.79 o 
  -7   4   6       44.53       43.14      4.78 o 
  -6   4   6       56.36       57.84      4.13 o 
  -5   4   6       25.17       32.43      2.87 o 
  -4   4   6      362.12      338.94      9.75 o 
  -3   4   6      196.44      221.38      6.98 o 
  -2   4   6      294.94      296.47      7.78 o 
  -1   4   6      659.17      786.34     30.71 o 
   0   4   6      813.18      732.44     28.13 o 
   1   4   6      661.35      827.27     54.39 o 
   2   4   6      300.37      301.54     14.88 o 
   3   4   6      202.66      229.03     10.30 o 
   4   4   6      364.31      355.16      9.48 o 
   5   4   6       25.02       31.64      3.55 o 
   6   4   6       55.80       53.23      4.52 o 
   7   4   6       45.02       49.13      4.88 o 
   8   4   6       82.85       85.91      5.68 o 
   9   4   6        9.81        7.23      4.31 o 
  10   4   6        8.89       10.15      4.00 o 
 -10   5   6       11.03       11.80      3.09 o 
  -9   5   6        9.22        6.94      2.46 o 
  -8   5   6       46.54       53.08     11.85 o 
  -7   5   6       69.29       60.84      7.40 o 
  -6   5   6       15.10       17.36      2.81 o 
  -5   5   6      413.37      391.06     12.84 o 
  -4   5   6      346.89      321.26      9.00 o 
  -3   5   6      362.00      392.71     19.23 o 
  -2   5   6      236.24      239.50     11.44 o 
  -1   5   6      198.46      213.43      9.59 o 
   0   5   6      459.23      477.25     11.34 o 
   1   5   6      189.99      219.17     11.99 o 
   2   5   6      234.81      246.72      8.88 o 
   3   5   6      363.81      393.24      9.19 o 
   4   5   6      343.82      322.58     10.29 o 
   5   5   6      413.01      404.63     10.72 o 
   6   5   6       14.10       15.67      2.80 o 
   7   5   6       69.46       66.26      4.96 o 
   8   5   6       46.52       51.82      6.99 o 
   9   5   6        9.22        9.11      2.69 o 
  10   5   6       11.10        7.69      3.54 o 
 -10   6   6        4.14        8.10      2.87 o 
  -9   6   6       14.36        9.18      3.85 o 
  -8   6   6        1.32        1.90      1.92 o 
  -7   6   6       77.67       78.02     13.92 o 
  -6   6   6      240.61      211.13      8.61 o 
  -5   6   6      114.18      101.91      4.78 o 
  -4   6   6       80.66       75.84      3.30 o 
  -3   6   6      285.73      267.16      9.19 o 
  -2   6   6       69.83       65.68      3.75 o 
  -1   6   6      857.97      887.10     28.78 o 
   0   6   6        9.83        7.23      1.05 o 
   1   6   6      869.26      950.85     43.68 o 
   2   6   6       67.53       66.56      4.33 o 
   3   6   6      275.61      258.92     13.35 o 
   4   6   6       81.27       72.94      3.82 o 
   5   6   6      113.22      103.96      4.47 o 
   6   6   6      240.51      222.97     15.54 o 
   7   6   6       77.08       86.15      7.13 o 
   8   6   6        1.16        3.18      1.90 o 
   9   6   6       14.84       13.85      2.93 o 
  10   6   6        4.11        4.92      3.54 o 
 -10   7   6        2.44        5.77      2.50 o 
  -9   7   6       19.06       18.89      7.23 o 
  -8   7   6       36.42       32.00      5.22 o 
  -7   7   6       45.20       39.55      5.98 o 
  -6   7   6        7.11        7.69      1.91 o 
  -5   7   6       62.68       55.97      4.10 o 
  -4   7   6      367.64      317.36     17.17 o 
  -3   7   6      155.50      158.67      8.46 o 
  -2   7   6       88.95       89.11      4.00 o 
  -1   7   6      340.59      305.99     15.30 o 
   0   7   6      210.89      198.24      8.13 o 
   1   7   6      330.73      314.58     13.84 o 
   2   7   6       95.67       93.38      4.15 o 
   3   7   6      154.27      159.98      6.97 o 
   4   7   6      367.82      367.76     21.14 o 
   5   7   6       60.19       50.54      4.70 o 
   6   7   6        7.48        7.66      2.55 o 
   7   7   6       46.81       43.97     12.23 o 
   8   7   6       36.54       47.79      6.83 o 
   9   7   6       19.10       22.35      4.44 o 
  10   7   6        2.26        1.66      2.34 o 
  -9   8   6       12.79       13.84      3.21 o 
  -8   8   6       14.68       22.22      4.02 o 
  -7   8   6        7.50        9.25      3.20 o 
  -6   8   6       60.63       64.83      5.87 o 
  -5   8   6      119.32      101.96      7.08 o 
  -4   8   6       20.89       18.88      2.53 o 
  -3   8   6      347.33      294.87     11.24 o 
  -2   8   6      405.34      356.48     12.48 o 
  -1   8   6      473.55      479.51     17.25 o 
   0   8   6        7.62        6.48      0.93 o 
   1   8   6      475.23      484.80     25.64 o 
   2   8   6      400.80      356.32     13.34 o 
   3   8   6      348.94      312.59      8.60 o 
   4   8   6       20.95       22.43      2.68 o 
   5   8   6      120.64      106.15      5.86 o 
   6   8   6       61.05       64.55      7.45 o 
   7   8   6        7.81        6.04      2.17 o 
   8   8   6       14.49       19.71      3.97 o 
   9   8   6       12.84       15.31      3.26 o 
  -9   9   6        5.37        3.76      3.15 o 
  -8   9   6        0.29       -1.77      1.79 o 
  -7   9   6       26.89       30.64      7.15 o 
  -6   9   6       18.05       21.46      3.45 o 
  -5   9   6      149.51      140.47      6.53 o 
  -4   9   6        7.47        8.74      1.75 o 
  -3   9   6      132.15      123.30      6.84 o 
  -2   9   6      190.71      196.02      6.43 o 
  -1   9   6      214.22      222.59      7.90 o 
   0   9   6      354.54      335.21     14.21 o 
   1   9   6      214.47      215.46      7.68 o 
   2   9   6      184.90      179.36      7.19 o 
   3   9   6      131.49      115.56      7.84 o 
   4   9   6        6.54        6.76      1.54 o 
   5   9   6      154.02      131.76      6.69 o 
   6   9   6       18.67       18.47      3.86 o 
   7   9   6       26.54       27.84      7.15 o 
   8   9   6        0.32        3.36      2.01 o 
   9   9   6        5.40        5.54      9.62 o 
  -9  10   6        6.29        8.77      4.46 o 
  -8  10   6        5.54        7.62      2.50 o 
  -7  10   6        4.01        5.21      2.10 o 
  -6  10   6        2.05        2.98      1.49 o 
  -5  10   6        9.94       12.30      2.08 o 
  -4  10   6       64.75       68.51      4.60 o 
  -3  10   6      163.91      151.11      7.08 o 
  -2  10   6        4.45        5.57      1.73 o 
  -1  10   6      150.18      144.43      9.04 o 
   0  10   6      719.81      601.61     44.54 o 
   1  10   6      148.82      136.08      9.37 o 
   2  10   6        3.94        4.56      1.44 o 
   3  10   6      172.74      159.43      8.72 o 
   4  10   6       65.02       63.44      4.24 o 
   5  10   6       10.51        6.37      1.75 o 
   6  10   6        2.17        8.44      2.80 o 
   7  10   6        4.06        8.03      2.54 o 
   8  10   6        5.74        5.69      2.39 o 
   9  10   6        6.62        6.71      3.38 o 
  -8  11   6        2.28        1.50      3.85 o 
  -7  11   6       29.64       30.35      5.32 o 
  -6  11   6        8.91       13.01      2.50 o 
  -5  11   6       70.59       69.13      4.78 o 
  -4  11   6       18.55       20.00      2.69 o 
  -3  11   6       21.13       17.53      2.98 o 
  -2  11   6      163.88      149.99      6.42 o 
  -1  11   6      156.14      138.87      7.32 o 
   0  11   6       92.60       92.95      7.40 o 
   1  11   6      162.33      156.44      9.46 o 
   2  11   6      164.14      161.33      7.28 o 
   3  11   6       20.81       22.42      3.60 o 
   4  11   6       18.15       17.13      2.49 o 
   5  11   6       71.70       68.53      6.16 o 
   6  11   6        8.37       10.50      6.23 o 
   7  11   6       31.03       32.73      4.99 o 
   8  11   6        2.28        0.75      2.23 o 
  -7  12   6       11.01       13.74      5.62 o 
  -6  12   6        6.58        4.88      1.90 o 
  -5  12   6       10.65       12.97      2.17 o 
  -4  12   6        6.74        3.40      2.36 o 
  -3  12   6       94.31       97.11      8.78 o 
  -2  12   6       81.64       89.21      5.25 o 
  -1  12   6       31.76       32.01      4.32 o 
   0  12   6        8.48        8.61      2.76 o 
   1  12   6       32.73       37.31      5.56 o 
   2  12   6       83.62       86.79      7.27 o 
   3  12   6       96.07       88.94      7.28 o 
   4  12   6        6.62        8.89      1.80 o 
   5  12   6       10.70       12.73      4.09 o 
   6  12   6        6.50        7.30      6.77 o 
   7  12   6       11.16       15.86      3.57 o 
  -7  13   6       35.03       39.23     10.54 o 
  -6  13   6        0.80        4.20      2.18 o 
  -5  13   6       38.05       47.31      5.37 o 
  -4  13   6        5.08        8.29      3.08 o 
  -3  13   6       50.99       55.19      5.46 o 
  -2  13   6       19.28       15.59      3.10 o 
  -1  13   6       21.00       15.95      3.11 o 
   0  13   6      110.02       99.36      8.14 o 
   1  13   6       19.14       20.98      5.69 o 
   2  13   6       18.80       13.45     10.23 o 
   3  13   6       51.11       49.21      6.68 o 
   4  13   6        5.24        8.01      2.09 o 
   5  13   6       38.92       44.66      6.36 o 
   6  13   6        0.93        0.93      1.79 o 
   7  13   6       35.13       45.12      8.08 o 
  -6  14   6       15.06       22.44      4.42 o 
  -5  14   6       56.83       65.37      6.71 o 
  -4  14   6       15.46       11.51      2.59 o 
  -3  14   6       25.39       27.04      4.02 o 
  -2  14   6       32.28       27.45      4.15 o 
  -1  14   6       13.02       15.25      3.01 o 
   0  14   6        9.07       14.80      3.70 o 
   1  14   6       13.80       16.24      3.72 o 
   2  14   6       32.46       30.66      6.23 o 
   3  14   6       24.28       19.05      3.81 o 
   4  14   6       15.67       17.52      3.55 o 
   5  14   6       56.44       56.52      7.77 o 
   6  14   6       15.06       36.31      8.62 o 
  -5  15   6       29.61       37.55      4.76 o 
  -4  15   6        1.46        5.10      2.14 o 
  -3  15   6       36.52       45.25      5.57 o 
  -2  15   6       43.28       33.88      4.79 o 
  -1  15   6       11.64       14.02      3.13 o 
   0  15   6       27.73       25.73      5.62 o 
   1  15   6       10.84        7.52      2.58 o 
   2  15   6       43.17       33.16      5.38 o 
   3  15   6       36.03       38.44      6.08 o 
   4  15   6        1.47        8.62      3.54 o 
   5  15   6       28.89       40.93      7.77 o 
  -4  16   6       18.42       18.17      3.32 o 
  -3  16   6       31.12       35.81      5.25 o 
  -2  16   6        8.27        9.78      2.35 o 
  -1  16   6       12.80        6.11      2.65 o 
   0  16   6        0.10        3.04      3.62 o 
   1  16   6       12.98       18.16      3.64 o 
   2  16   6        8.33       15.08      3.15 o 
   3  16   6       31.06       32.27      5.23 o 
   4  16   6       18.66       15.39      4.77 o 
  -2  17   6        6.82       14.22      2.79 o 
  -1  17   6       17.76       18.48      7.69 o 
   0  17   6        2.19        1.72      6.46 o 
   1  17   6       17.34       19.40      3.74 o 
   2  17   6        6.97       10.71      2.85 o 
   1   0   7       46.50       40.50      2.74 o 
   2   0   7      626.75      572.47     10.12 o 
   3   0   7     1524.07     1634.02     21.75 o 
   4   0   7      492.60      508.24     10.07 o 
   5   0   7       49.08       56.07      3.44 o 
   6   0   7        1.93        3.27      1.32 o 
   7   0   7       10.53        9.99      2.93 o 
   8   0   7        2.32        1.79      1.84 o 
   9   0   7        0.12       -0.78      3.62 o 
  10   0   7        1.32        4.58      7.08 o 
 -10   1   7        5.60        0.71      3.08 o 
  -9   1   7        6.22        9.79      3.04 o 
  -8   1   7        6.78        7.12      2.69 o 
  -7   1   7       30.59       28.70      5.11 o 
  -6   1   7      127.99      129.00      6.09 o 
  -5   1   7      283.97      266.52      8.44 o 
  -4   1   7      178.04      176.19      8.21 o 
  -3   1   7      229.36      244.72      6.79 o 
  -2   1   7     2191.11     2295.34     58.31 o 
  -1   1   7      200.75      206.97      7.50 o 
   0   1   7     6975.10     7670.94     64.01 o 
   1   1   7      198.11      191.68     13.10 o 
   2   1   7     2199.72     2260.69     62.35 o 
   3   1   7      227.56      244.18      8.51 o 
   4   1   7      175.37      174.29      7.81 o 
   5   1   7      280.33      263.03      6.87 o 
   6   1   7      130.89      132.08      5.10 o 
   7   1   7       28.28       26.32      4.57 o 
   8   1   7        6.89        6.08      2.50 o 
   9   1   7        6.55        9.74      2.88 o 
  10   1   7        5.59        7.42      5.92 o 
 -10   2   7       13.21       12.16      8.62 o 
  -9   2   7       28.18       31.76      5.30 o 
  -8   2   7        9.52       15.18      3.48 o 
  -7   2   7       29.09       29.73      4.88 o 
  -6   2   7       43.90       44.32      3.87 o 
  -5   2   7      105.90      103.71      5.23 o 
  -4   2   7      657.96      614.20     36.95 o 
  -3   2   7      336.52      390.67     17.54 o 
  -2   2   7     1476.51     1663.24     28.80 o 
  -1   2   7     1352.64     1485.78     35.06 o 
   0   2   7      798.90      950.22     25.39 o 
   1   2   7     1352.59     1559.66     73.62 o 
   2   2   7     1468.27     1661.98     62.30 o 
   3   2   7      317.83      355.97     12.25 o 
   4   2   7      670.10      649.66     19.24 o 
   5   2   7      105.53       99.28      6.03 o 
   6   2   7       44.15       42.93      3.34 o 
   7   2   7       29.16       27.75      4.83 o 
   8   2   7        9.75       10.68      3.21 o 
   9   2   7       28.74       31.89     10.08 o 
  10   2   7       12.82       12.91      6.69 o 
 -10   3   7        5.80        2.23      2.32 o 
  -9   3   7        4.11        2.40      4.38 o 
  -8   3   7       98.87      114.63      8.34 o 
  -7   3   7       76.72       64.90      6.37 o 
  -6   3   7       41.16       50.06      4.22 o 
  -5   3   7      168.27      163.80      7.96 o 
  -4   3   7      341.37      337.90     10.33 o 
  -3   3   7      277.88      304.38      8.39 o 
  -2   3   7     1587.67     1783.56     46.03 o 
  -1   3   7      307.24      319.13     10.05 o 
   0   3   7     1249.99     1226.03     47.74 o 
   1   3   7      289.96      316.78     15.46 o 
   2   3   7     1610.77     1804.14     86.45 o 
   3   3   7      282.90      301.07     12.17 o 
   4   3   7      346.15      335.59     12.80 o 
   5   3   7      162.01      154.83      5.54 o 
   6   3   7       42.59       47.39      3.55 o 
   7   3   7       77.29       76.41      5.21 o 
   8   3   7       98.38      101.10      8.08 o 
   9   3   7        3.88        4.85      2.14 o 
  10   3   7        5.86        8.92      3.54 o 
 -10   4   7        6.43        7.87      2.47 o 
  -9   4   7       25.93       22.40      4.41 o 
  -8   4   7        5.03        4.50      2.62 o 
  -7   4   7        1.80        3.65      1.72 o 
  -6   4   7      151.12      155.89      9.29 o 
  -5   4   7       37.26       39.09      3.31 o 
  -4   4   7      455.64      491.53     20.41 o 
  -3   4   7      375.40      345.64     16.08 o 
  -2   4   7      323.00      307.25      8.74 o 
  -1   4   7        5.06        4.66      1.20 o 
   0   4   7      629.73      757.19     19.87 o 
   1   4   7        5.75        7.26      0.88 o 
   2   4   7      326.37      303.72     38.93 o 
   3   4   7      363.16      329.31     14.38 o 
   4   4   7      458.60      491.96     15.47 o 
   5   4   7       34.10       39.80      4.08 o 
   6   4   7      152.64      130.62      6.77 o 
   7   4   7        1.65        3.01      1.46 o 
   8   4   7        4.74        8.10      1.97 o 
   9   4   7       25.75       28.00      7.54 o 
  10   4   7        6.14        7.39      3.69 o 
 -10   5   7        1.79        3.86      6.69 o 
  -9   5   7        2.04        3.47      2.36 o 
  -8   5   7       29.42       23.24      4.62 o 
  -7   5   7      106.98      103.53      8.15 o 
  -6   5   7      149.38      140.23      5.81 o 
  -5   5   7      205.23      201.39      7.12 o 
  -4   5   7       66.76       71.01      3.27 o 
  -3   5   7      495.66      477.00     19.65 o 
  -2   5   7      433.44      382.26     17.57 o 
  -1   5   7      398.91      392.46     18.81 o 
   0   5   7      205.86      220.47      7.74 o 
   1   5   7      416.85      447.24     13.30 o 
   2   5   7      433.71      392.66     37.75 o 
   3   5   7      496.81      487.36      9.27 o 
   4   5   7       70.03       74.48      3.99 o 
   5   5   7      206.12      196.76      7.62 o 
   6   5   7      146.67      145.29      7.00 o 
   7   5   7      104.77      109.81      6.32 o 
   8   5   7       29.49       28.31      5.17 o 
   9   5   7        1.84        2.46      2.77 o 
  10   5   7        1.84        2.77      2.62 o 
 -10   6   7        0.06        2.52      2.77 o 
  -9   6   7       18.33       15.78      3.64 o 
  -8   6   7       25.38       25.11      4.73 o 
  -7   6   7       81.10       80.27      8.73 o 
  -6   6   7      141.25      131.26      6.97 o 
  -5   6   7      348.38      345.48     29.68 o 
  -4   6   7      299.32      262.87      6.45 o 
  -3   6   7       57.91       58.93      3.58 o 
  -2   6   7       18.22       22.55      2.40 o 
  -1   6   7      483.08      535.41     19.18 o 
   0   6   7      481.81      434.15     19.06 o 
   1   6   7      470.83      534.43     54.54 o 
   2   6   7       18.64       20.97      2.65 o 
   3   6   7       60.26       58.95      3.46 o 
   4   6   7      294.58      257.86     12.25 o 
   5   6   7      346.00      336.32     10.19 o 
   6   6   7      144.10      124.54      8.37 o 
   7   6   7       82.50       91.59      7.28 o 
   8   6   7       25.71       18.77      4.85 o 
   9   6   7       17.92       20.09      3.88 o 
  10   6   7        0.07        3.54      3.08 o 
  -9   7   7        5.66        5.56      2.45 o 
  -8   7   7       12.85       13.23      3.61 o 
  -7   7   7       88.93       83.65     11.77 o 
  -6   7   7       57.43       54.09      4.55 o 
  -5   7   7      262.44      248.58     17.72 o 
  -4   7   7        0.64        1.41      0.98 o 
  -3   7   7      289.94      286.03     12.28 o 
  -2   7   7      284.23      275.98     10.06 o 
  -1   7   7       91.77       79.73      4.05 o 
   0   7   7       63.32       62.29      2.87 o 
   1   7   7       93.71       82.53      6.98 o 
   2   7   7      287.25      292.55     25.04 o 
   3   7   7      287.77      293.09     16.59 o 
   4   7   7        0.37        0.23      1.15 o 
   5   7   7      262.43      248.21     11.64 o 
   6   7   7       55.52       57.90      7.07 o 
   7   7   7       86.53       80.19      7.54 o 
   8   7   7       12.55        6.61      2.58 o 
   9   7   7        5.36        6.15      3.69 o 
  -9   8   7        0.18        3.20      2.47 o 
  -8   8   7       18.81       17.75      4.31 o 
  -7   8   7       27.99       33.52      5.65 o 
  -6   8   7        1.63        2.36      3.64 o 
  -5   8   7       13.96       17.46      2.59 o 
  -4   8   7      172.00      157.18      6.23 o 
  -3   8   7      442.15      415.16     18.30 o 
  -2   8   7       68.60       67.60      3.81 o 
  -1   8   7      314.18      292.71     17.55 o 
   0   8   7      258.38      236.01     17.52 o 
   1   8   7      312.42      303.36     15.04 o 
   2   8   7       65.49       65.51      4.42 o 
   3   8   7      443.57      410.04     27.58 o 
   4   8   7      170.47      160.78      7.86 o 
   5   8   7       15.46       17.33      2.65 o 
   6   8   7        2.13        7.00      2.39 o 
   7   8   7       27.90       26.76      4.85 o 
   8   8   7       19.35       18.13      3.62 o 
   9   8   7        0.19        7.15      2.17 o 
  -9   9   7       13.07       11.11      3.46 o 
  -8   9   7        8.57        9.67      2.99 o 
  -7   9   7       19.34       16.70      3.91 o 
  -6   9   7       17.07       18.53      3.19 o 
  -5   9   7      159.48      153.84      8.17 o 
  -4   9   7      114.99      105.68      5.22 o 
  -3   9   7      139.03      135.00     10.00 o 
  -2   9   7      240.14      225.09      8.93 o 
  -1   9   7      365.40      355.14     15.20 o 
   0   9   7       44.43       41.29      4.05 o 
   1   9   7      366.10      356.09     10.68 o 
   2   9   7      237.68      212.04     12.23 o 
   3   9   7      143.35      137.56      5.74 o 
   4   9   7      117.71       98.73      5.78 o 
   5   9   7      157.51      136.02      8.81 o 
   6   9   7       17.35       13.87      6.23 o 
   7   9   7       18.43       16.46      3.53 o 
   8   9   7        8.54        9.23      2.82 o 
   9   9   7       12.97       16.30      3.47 o 
  -8  10   7        1.99        0.16      1.73 o 
  -7  10   7       44.94       41.07      5.98 o 
  -6  10   7       12.54       12.74      2.44 o 
  -5  10   7       33.96       36.71      3.94 o 
  -4  10   7        1.51        2.92      1.19 o 
  -3  10   7      110.84       99.03      4.96 o 
  -2  10   7       79.26       76.40      3.90 o 
  -1  10   7      263.60      252.69     15.82 o 
   0  10   7      208.77      185.71     24.62 o 
   1  10   7      267.90      275.86     22.77 o 
   2  10   7       75.79       71.80      6.79 o 
   3  10   7      107.95       91.82      6.79 o 
   4  10   7        1.89        3.01      1.32 o 
   5  10   7       32.79       31.25      4.03 o 
   6  10   7       13.27       14.46      3.36 o 
   7  10   7       44.16       59.74      7.88 o 
   8  10   7        2.12       -1.19      3.23 o 
  -8  11   7       25.08       28.18      7.08 o 
  -7  11   7       19.75       21.39      4.24 o 
  -6  11   7        0.99       -0.24      1.21 o 
  -5  11   7       69.16       70.57      5.50 o 
  -4  11   7       75.51       83.57      6.00 o 
  -3  11   7      203.12      188.19     10.74 o 
  -2  11   7       22.43       19.43      2.73 o 
  -1  11   7       41.23       40.31      4.92 o 
   0  11   7       32.23       29.29      4.91 o 
   1  11   7       40.82       30.68      5.16 o 
   2  11   7       24.80       20.91      3.04 o 
   3  11   7      204.87      184.69      8.19 o 
   4  11   7       75.40       80.11      5.11 o 
   5  11   7       68.19       65.54      6.01 o 
   6  11   7        0.89        2.45      1.84 o 
   7  11   7       20.01       23.06      4.69 o 
   8  11   7       24.64       27.71      4.55 o 
  -7  12   7       25.11       28.67      4.62 o 
  -6  12   7       53.40       64.70      6.48 o 
  -5  12   7       32.67       38.62      4.12 o 
  -4  12   7       11.28       12.32      2.57 o 
  -3  12   7       41.68       42.09      4.92 o 
  -2  12   7      123.79      113.03      6.95 o 
  -1  12   7      220.51      176.24     10.39 o 
   0  12   7       24.49       30.80      6.15 o 
   1  12   7      219.78      193.33     19.85 o 
   2  12   7      125.93      123.94      8.91 o 
   3  12   7       41.12       42.05      6.13 o 
   4  12   7       11.85       11.75      2.21 o 
   5  12   7       32.25       24.97      4.23 o 
   6  12   7       53.56       53.99     15.69 o 
   7  12   7       24.52       26.16      4.83 o 
  -7  13   7        3.82        3.23      3.38 o 
  -6  13   7        4.66        6.98      9.15 o 
  -5  13   7        5.30        3.91      1.76 o 
  -4  13   7       37.27       35.44      4.50 o 
  -3  13   7       60.98       63.26      6.45 o 
  -2  13   7        7.50        7.02      2.96 o 
  -1  13   7       44.85       44.55      5.42 o 
   0  13   7        0.83        4.04      2.23 o 
   1  13   7       45.60       49.70      6.81 o 
   2  13   7        7.06       10.64      3.09 o 
   3  13   7       60.14       60.30      7.47 o 
   4  13   7       36.91       41.14      5.80 o 
   5  13   7        5.46        9.15      2.69 o 
   6  13   7        4.52        6.50      2.36 o 
   7  13   7        3.70        9.06      3.46 o 
  -6  14   7       17.57       18.15      4.08 o 
  -5  14   7       47.06       52.96      5.91 o 
  -4  14   7        8.95       14.48      3.43 o 
  -3  14   7        3.10        3.86      1.77 o 
  -2  14   7       23.54       18.95      3.34 o 
  -1  14   7      173.06      157.17     13.39 o 
   0  14   7       53.36       51.83      7.40 o 
   1  14   7      172.30      166.91     17.62 o 
   2  14   7       22.54       25.48      4.88 o 
   3  14   7        3.11        3.08      1.96 o 
   4  14   7        9.10        9.85      4.15 o 
   5  14   7       46.48       50.29     10.00 o 
   6  14   7       17.66       18.00      5.08 o 
  -5  15   7        7.28        9.14      2.73 o 
  -4  15   7       26.37       33.25      4.81 o 
  -3  15   7       48.41       44.82      5.29 o 
  -2  15   7       24.84       21.30      3.30 o 
  -1  15   7        2.46        3.68      2.10 o 
   0  15   7        4.86        6.22      2.65 o 
   1  15   7        2.36       -0.29      1.92 o 
   2  15   7       24.03       28.02      7.08 o 
   3  15   7       48.01       51.22      7.54 o 
   4  15   7       25.75       12.62      4.00 o 
   5  15   7        7.35        3.69      2.92 o 
  -4  16   7       10.19        7.52      3.44 o 
  -3  16   7       10.06       10.95      2.50 o 
  -2  16   7       15.88       14.34      3.08 o 
  -1  16   7        9.68        9.43      2.76 o 
   0  16   7       29.85       29.65      8.54 o 
   1  16   7        9.93       14.04      3.69 o 
   2  16   7       15.35       21.92      4.54 o 
   3  16   7       10.16       12.95      7.08 o 
   4  16   7       10.23       14.77      3.69 o 
  -1  17   7       13.08       11.43      3.35 o 
   0  17   7        0.05        2.79      2.12 o 
   1  17   7       12.78       12.56      3.39 o 
   0   0   8     6830.77     6920.11     64.62 o 
   1   0   8     5680.51     5874.57     99.75 o 
   2   0   8      804.90      908.67     14.51 o 
   3   0   8        1.08        1.99      0.87 o 
   4   0   8       58.73       61.48      2.61 o 
   5   0   8       56.68       55.48      5.13 o 
   6   0   8       44.18       39.11      4.11 o 
   7   0   8       34.68       36.37      5.70 o 
   8   0   8       36.48       29.97      6.08 o 
   9   0   8       16.35       21.59      4.26 o 
  10   0   8        5.70       11.47      2.87 o 
 -10   1   8        2.47        6.42      2.91 o 
  -9   1   8       13.79       17.44      3.94 o 
  -8   1   8        8.82       10.23      3.05 o 
  -7   1   8        3.87        6.59      3.54 o 
  -6   1   8       14.01       17.77      2.72 o 
  -5   1   8      168.44      154.96      6.71 o 
  -4   1   8       40.75       44.81      2.89 o 
  -3   1   8     1456.82     1440.90     39.64 o 
  -2   1   8      422.69      426.47      9.45 o 
  -1   1   8      860.11      909.06     13.15 o 
   0   1   8      166.79      166.97      8.31 o 
   1   1   8      861.17      894.19     23.71 o 
   2   1   8      424.49      423.25     14.32 o 
   3   1   8     1465.07     1525.70     51.54 o 
   4   1   8       38.66       42.20      2.43 o 
   5   1   8      167.26      148.31      7.19 o 
   6   1   8       14.39       18.05      2.83 o 
   7   1   8        3.96        3.47      1.95 o 
   8   1   8        9.05        8.79      5.08 o 
   9   1   8       13.29       14.92      3.09 o 
  10   1   8        2.34        5.17      2.28 o 
 -10   2   8        0.09        8.00      3.85 o 
  -9   2   8        7.33        6.19      2.44 o 
  -8   2   8        3.34        5.38      2.50 o 
  -7   2   8      101.81      103.25      7.82 o 
  -6   2   8        1.97        4.47      1.53 o 
  -5   2   8      109.55      107.37      5.58 o 
  -4   2   8       27.65       33.26      3.57 o 
  -3   2   8      262.89      270.52     12.23 o 
  -2   2   8      571.44      589.77     13.99 o 
  -1   2   8     2301.28     2456.34     72.53 o 
   0   2   8     1543.95     1842.22     33.16 o 
   1   2   8     2315.36     2689.58     97.08 o 
   2   2   8      563.92      593.34     15.86 o 
   3   2   8      264.14      254.60      7.40 o 
   4   2   8       27.63       32.93      1.95 o 
   5   2   8      111.60      112.88      4.72 o 
   6   2   8        1.76        1.46      1.02 o 
   7   2   8      104.66       98.82      7.67 o 
   8   2   8        3.40        3.17      2.38 o 
   9   2   8        7.33        8.22      3.04 o 
  10   2   8        0.09       -2.18      2.18 o 
 -10   3   8        3.20        1.95      2.70 o 
  -9   3   8        5.32        9.00      4.62 o 
  -8   3   8       26.23       23.13      4.42 o 
  -7   3   8       22.55       20.37      3.88 o 
  -6   3   8        0.34        3.03      1.35 o 
  -5   3   8      310.17      294.63     17.73 o 
  -4   3   8      240.26      245.78     15.32 o 
  -3   3   8      708.37      772.88     19.92 o 
  -2   3   8      394.11      426.36     25.57 o 
  -1   3   8      764.45      751.17     24.67 o 
   0   3   8        2.08        1.72      1.02 o 
   1   3   8      764.90      803.27     39.54 o 
   2   3   8      389.94      415.15     28.54 o 
   3   3   8      710.64      777.31     28.42 o 
   4   3   8      234.82      252.11     13.15 o 
   5   3   8      313.26      296.54      7.91 o 
   6   3   8        0.23        3.61      1.08 o 
   7   3   8       22.79       26.06      4.60 o 
   8   3   8       26.18       22.52      4.49 o 
   9   3   8        5.33        4.26      1.99 o 
  10   3   8        3.11       -0.46      3.38 o 
 -10   4   8        0.08        0.50      2.54 o 
  -9   4   8        8.73        7.76      2.55 o 
  -8   4   8       25.92       25.90      5.14 o 
  -7   4   8       96.31      103.67      7.69 o 
  -6   4   8       28.43       36.67      4.18 o 
  -5   4   8       36.96       39.19      3.50 o 
  -4   4   8      218.31      211.11     10.44 o 
  -3   4   8      251.77      260.27      8.34 o 
  -2   4   8      405.34      425.14     22.49 o 
  -1   4   8      691.62      619.12     26.49 o 
   0   4   8       27.10       36.52      4.18 o 
   1   4   8      680.24      622.59     36.79 o 
   2   4   8      396.48      418.80     19.77 o 
   3   4   8      248.93      264.70     16.61 o 
   4   4   8      213.24      223.60      9.27 o 
   5   4   8       40.06       42.53      4.39 o 
   6   4   8       28.40       32.97      3.30 o 
   7   4   8       96.43       85.11      5.43 o 
   8   4   8       25.26       27.10      5.54 o 
   9   4   8        9.00        5.85      4.00 o 
  10   4   8        0.10       -2.92      2.92 o 
 -10   5   8       26.21       18.50      3.77 o 
  -9   5   8        0.77        2.88      2.36 o 
  -8   5   8        2.20        1.23      1.84 o 
  -7   5   8       24.52       23.27      4.66 o 
  -6   5   8       51.09       52.31      5.36 o 
  -5   5   8      554.20      520.99     14.88 o 
  -4   5   8       45.86       43.87      3.36 o 
  -3   5   8      366.19      379.74     14.69 o 
  -2   5   8      281.67      260.29     12.84 o 
  -1   5   8       67.21       70.30      3.01 o 
   0   5   8       32.97       34.38      2.85 o 
   1   5   8       67.53       77.99      7.00 o 
   2   5   8      274.60      271.28     16.92 o 
   3   5   8      370.39      379.02     28.05 o 
   4   5   8       43.93       41.65      2.71 o 
   5   5   8      557.97      518.32     13.79 o 
   6   5   8       49.48       49.20      4.95 o 
   7   5   8       24.94       22.85      3.43 o 
   8   5   8        2.14        4.92      3.54 o 
   9   5   8        0.69       10.62      3.85 o 
  10   5   8       25.88       31.39      7.08 o 
  -9   6   8        5.52        5.22      2.50 o 
  -8   6   8       22.28       22.07      4.44 o 
  -7   6   8       54.77       45.24      6.75 o 
  -6   6   8       20.38       25.40      3.09 o 
  -5   6   8      174.13      171.55      6.57 o 
  -4   6   8      171.17      153.09     13.86 o 
  -3   6   8      830.01      725.87     21.19 o 
  -2   6   8      120.04      122.60      5.80 o 
  -1   6   8       32.59       30.41      2.50 o 
   0   6   8      422.32      417.42     11.86 o 
   1   6   8       28.16       26.82      3.96 o 
   2   6   8      117.88      113.85      9.43 o 
   3   6   8      835.99      792.54     33.13 o 
   4   6   8      170.48      160.94      7.11 o 
   5   6   8      175.02      161.70      9.10 o 
   6   6   8       19.65       24.87      4.35 o 
   7   6   8       56.28       59.25      8.08 o 
   8   6   8       21.56       20.56      4.38 o 
   9   6   8        5.88        5.08      3.85 o 
  -9   7   8        1.43       -0.39      1.96 o 
  -8   7   8       40.79       47.26      6.79 o 
  -7   7   8       16.01       21.20      4.41 o 
  -6   7   8       18.02       14.78      2.30 o 
  -5   7   8      214.28      196.97      8.55 o 
  -4   7   8       13.77       13.71      2.16 o 
  -3   7   8      273.61      259.46      9.88 o 
  -2   7   8       54.13       47.47      3.32 o 
  -1   7   8       93.53       94.61      4.32 o 
   0   7   8      230.49      249.13     13.81 o 
   1   7   8       98.00      101.06     14.54 o 
   2   7   8       52.44       50.59      4.44 o 
   3   7   8      267.66      255.18     17.28 o 
   4   7   8       14.29       15.35      2.21 o 
   5   7   8      215.76      192.84     10.39 o 
   6   7   8       17.66       13.75      3.55 o 
   7   7   8       16.41       20.23      4.27 o 
   8   7   8       40.48       48.00      6.61 o 
   9   7   8        1.56        0.00      3.38 o 
  -9   8   8       21.10       28.66      6.69 o 
  -8   8   8        4.42        4.92      3.62 o 
  -7   8   8       43.82       47.22      6.81 o 
  -6   8   8      132.23      123.24      9.51 o 
  -5   8   8       42.41       38.87      3.93 o 
  -4   8   8      142.45      129.17      5.79 o 
  -3   8   8        0.70        0.87      1.87 o 
  -2   8   8      347.93      320.30     14.90 o 
  -1   8   8      385.24      336.97      9.72 o 
   0   8   8        0.41        0.71      1.01 o 
   1   8   8      385.92      335.07     21.35 o 
   2   8   8      348.01      321.85     18.05 o 
   3   8   8        0.70        2.38      1.25 o 
   4   8   8      138.29      133.23      9.64 o 
   5   8   8       44.30       41.35      5.93 o 
   6   8   8      130.89      119.97      8.70 o 
   7   8   8       45.78       50.19      6.85 o 
   8   8   8        4.69        5.55      2.58 o 
   9   8   8       21.47       34.99      5.82 o 
  -8   9   8        7.07       10.71      3.48 o 
  -7   9   8       15.50       16.39      3.62 o 
  -6   9   8       49.93       52.64      5.65 o 
  -5   9   8       16.54       14.45      2.39 o 
  -4   9   8       19.65       20.74      2.88 o 
  -3   9   8       60.29       58.91      4.20 o 
  -2   9   8       34.11       37.58      3.22 o 
  -1   9   8      231.49      232.24     12.02 o 
   0   9   8      889.22      821.72     74.62 o 
   1   9   8      227.46      233.60     13.72 o 
   2   9   8       34.95       34.44      3.97 o 
   3   9   8       61.43       56.63      5.12 o 
   4   9   8       20.11       22.31      2.78 o 
   5   9   8       15.63       17.16      3.53 o 
   6   9   8       50.33       51.97      7.85 o 
   7   9   8       15.78       27.19      4.67 o 
   8   9   8        7.05        3.42      2.32 o 
  -8  10   8        0.15        3.84      2.77 o 
  -7  10   8        1.94        7.93      2.50 o 
  -6  10   8       46.90       52.87      5.62 o 
  -5  10   8       27.38       28.40      3.52 o 
  -4  10   8      199.80      173.22      7.08 o 
  -3  10   8      125.68      114.44      5.51 o 
  -2  10   8      375.17      352.54     20.39 o 
  -1  10   8      237.50      215.47     10.89 o 
   0  10   8       28.46       28.07      4.88 o 
   1  10   8      239.31      238.80      8.99 o 
   2  10   8      378.39      337.67     10.84 o 
   3  10   8      124.74      105.18      6.54 o 
   4  10   8      198.40      173.98      7.11 o 
   5  10   8       28.25       27.84      4.94 o 
   6  10   8       46.26       58.95      7.61 o 
   7  10   8        1.89        6.40      4.38 o 
   8  10   8        0.15        0.03      5.23 o 
  -8  11   8       31.07       38.71      8.85 o 
  -7  11   8        1.59        1.41      2.23 o 
  -6  11   8       50.78       62.14      6.24 o 
  -5  11   8        2.98        4.39      1.53 o 
  -4  11   8        8.39       10.06      1.93 o 
  -3  11   8       12.86       13.16      2.79 o 
  -2  11   8      204.04      182.98     23.00 o 
  -1  11   8       37.79       36.36      5.13 o 
   0  11   8      353.63      324.74     17.31 o 
   1  11   8       37.84       34.54     12.92 o 
   2  11   8      203.58      176.68      8.93 o 
   3  11   8       13.74       11.74      2.45 o 
   4  11   8        9.02        5.44      1.76 o 
   5  11   8        2.72        3.53      2.45 o 
   6  11   8       50.59       52.79      7.02 o 
   7  11   8        1.45        4.08      1.99 o 
   8  11   8       30.41       38.13      5.62 o 
  -7  12   8        8.18       14.41      3.72 o 
  -6  12   8        5.82        9.59      2.05 o 
  -5  12   8        6.06        9.09      2.41 o 
  -4  12   8      141.72      149.31      8.76 o 
  -3  12   8       60.63       62.29      7.04 o 
  -2  12   8       95.08       89.43      6.30 o 
  -1  12   8       71.39       68.48      6.50 o 
   0  12   8        0.45        0.91      1.85 o 
   1  12   8       71.38       72.02      8.09 o 
   2  12   8       95.31       92.39      7.76 o 
   3  12   8       60.10       71.20      7.88 o 
   4  12   8      143.01      136.36      8.97 o 
   5  12   8        6.09        8.21      2.33 o 
   6  12   8        5.70        6.51      2.23 o 
   7  12   8        7.94       15.96      3.85 o 
  -6  13   8       43.75       56.13      7.36 o 
  -5  13   8       31.82       43.97      5.08 o 
  -4  13   8        5.09        4.80      2.21 o 
  -3  13   8        1.94        4.24      1.71 o 
  -2  13   8      131.88      122.30     10.48 o 
  -1  13   8       73.03       62.51      8.60 o 
   0  13   8      269.63      244.16     15.00 o 
   1  13   8       73.49       75.22     13.85 o 
   2  13   8      131.60      132.86     12.92 o 
   3  13   8        2.13        4.20      2.21 o 
   4  13   8        4.79        6.15      3.08 o 
   6  13   8       43.31       60.02      7.98 o 
  -5  14   8        6.97        9.57      3.02 o 
  -4  14   8       60.62       60.53      6.56 o 
  -3  14   8       18.85       14.80      2.84 o 
  -2  14   8       31.32       27.02      4.04 o 
  -1  14   8       10.38        9.71      3.03 o 
   0  14   8        7.96       11.55      2.98 o 
   1  14   8        9.92        9.65      3.92 o 
   2  14   8       32.08       39.84      6.20 o 
   3  14   8       18.92       17.90      8.31 o 
   4  14   8       61.04       57.08     10.46 o 
  -4  15   8       19.64       26.39      4.12 o 
  -3  15   8        6.38        6.64      2.00 o 
  -2  15   8       48.74       54.26      6.26 o 
  -1  15   8       14.76       17.78      3.70 o 
   0  15   8       56.39       54.29      7.61 o 
   1  15   8       14.93       11.75      4.15 o 
   2  15   8       49.11       58.69      7.97 o 
   3  15   8        6.35        6.37      2.22 o 
   4  15   8       19.19       31.23      6.62 o 
  -3  16   8       11.12       19.91      3.10 o 
  -2  16   8       26.92       29.28      4.20 o 
  -1  16   8       19.13       15.32      3.77 o 
   0  16   8       15.86       16.71      3.80 o 
   1  16   8       18.96       26.01      6.39 o 
   2  16   8       26.62       26.97      5.00 o 
   3  16   8       10.61       12.77      3.43 o 
   1   0   9      208.27      165.45      5.21 o 
   2   0   9      234.45      196.40      6.76 o 
   3   0   9       73.29       73.01      4.10 o 
   4   0   9      755.34      755.90     16.74 o 
   5   0   9       43.07       46.89      4.62 o 
   6   0   9       42.46       39.74      4.37 o 
   7   0   9        2.36        1.65      4.23 o 
   8   0   9       68.74       78.41      8.91 o 
   9   0   9        1.08        2.25      1.96 o 
  10   0   9       21.19       23.11      3.72 o 
 -10   1   9        8.57        8.00      2.94 o 
  -9   1   9       46.93       57.52      7.61 o 
  -8   1   9      103.70      104.29      8.15 o 
  -7   1   9       18.80       28.03      8.00 o 
  -6   1   9      229.79      217.21     13.65 o 
  -5   1   9        3.57        5.51      1.62 o 
  -4   1   9       42.24       46.05      4.66 o 
  -3   1   9       29.56       30.13      3.27 o 
  -2   1   9       85.69       73.84      4.13 o 
  -1   1   9       79.19      100.32      3.84 o 
   0   1   9      246.36      208.27      8.38 o 
   1   1   9       78.15       92.01      5.55 o 
   2   1   9       89.03       78.55      4.25 o 
   3   1   9       28.92       33.12      3.07 o 
   4   1   9       40.53       50.80      2.82 o 
   5   1   9        3.71        3.56      1.30 o 
   6   1   9      228.04      211.25      8.48 o 
   7   1   9       18.68       22.64      4.46 o 
   8   1   9      104.88       94.44      7.94 o 
   9   1   9       46.88       50.14      6.99 o 
  10   1   9        8.55        9.31      3.54 o 
 -10   2   9       27.22       20.31      6.15 o 
  -9   2   9        7.36        9.43      2.69 o 
  -8   2   9        1.56        1.64      1.92 o 
  -7   2   9       17.96       21.49      4.29 o 
  -6   2   9      161.37      168.64     11.53 o 
  -5   2   9        9.47       11.62      2.25 o 
  -4   2   9      252.58      236.23     11.85 o 
  -3   2   9      489.80      517.25     17.08 o 
  -2   2   9      739.86      720.59     45.70 o 
  -1   2   9      249.09      206.49      7.40 o 
   0   2   9      787.41      887.47     35.16 o 
   1   2   9      246.37      229.73      9.85 o 
   2   2   9      747.88      737.13     37.06 o 
   3   2   9      490.71      509.17     18.46 o 
   4   2   9      252.63      236.00      8.46 o 
   5   2   9       10.02       14.63      2.10 o 
   6   2   9      163.92      148.35      7.12 o 
   7   2   9       17.98       25.08      4.46 o 
   8   2   9        1.37        1.31      1.85 o 
   9   2   9        7.38        7.87      3.54 o 
  10   2   9       27.68       21.85      4.51 o 
 -10   3   9        0.85        2.74      3.77 o 
  -9   3   9        8.18        7.08      3.54 o 
  -8   3   9       45.46       44.53      6.28 o 
  -7   3   9       20.32       21.30      3.96 o 
  -6   3   9      256.48      236.73     13.55 o 
  -5   3   9        1.71        2.43      1.30 o 
  -4   3   9      843.10      785.69     33.31 o 
  -3   3   9        5.30        5.09      1.66 o 
  -2   3   9      121.77      104.81      6.77 o 
  -1   3   9       97.59       93.03      5.17 o 
   0   3   9      886.59      828.16     30.39 o 
   1   3   9      100.13      101.78      5.92 o 
   2   3   9      122.55      101.68      9.77 o 
   3   3   9        5.04        3.18      1.30 o 
   4   3   9      837.91      824.45     31.24 o 
   5   3   9        1.64        4.15      1.75 o 
   6   3   9      256.68      233.32      9.06 o 
   7   3   9       20.24       21.99      4.08 o 
   8   3   9       46.36       43.78     10.39 o 
   9   3   9        8.12        5.40      2.29 o 
  10   3   9        0.84       -1.23      2.77 o 
 -10   4   9        7.68       13.18      3.18 o 
  -9   4   9       15.40       15.18      5.62 o 
  -8   4   9        8.98        7.14      2.45 o 
  -7   4   9       56.67       68.62     12.00 o 
  -6   4   9      120.17      117.93      6.36 o 
  -5   4   9       63.59       66.14      6.50 o 
  -4   4   9     1068.60     1018.13     15.09 o 
  -3   4   9      119.96      128.56      7.56 o 
  -2   4   9      572.09      527.03     12.05 o 
  -1   4   9      538.35      483.01     16.50 o 
   0   4   9        0.04        2.73      1.33 o 
   1   4   9      546.37      534.24     53.93 o 
   2   4   9      569.42      542.33     32.23 o 
   3   4   9      121.59      120.44      7.47 o 
   4   4   9     1085.07     1108.01     42.21 o 
   5   4   9       61.51       63.95      3.96 o 
   6   4   9      121.97      114.86      5.30 o 
   7   4   9       55.64       57.74      7.20 o 
   8   4   9        9.20        7.63      2.54 o 
   9   4   9       15.36       11.39      4.15 o 
  10   4   9        8.20        2.62      3.23 o 
  -9   5   9       10.19       12.01      9.85 o 
  -8   5   9       11.62       13.60      3.57 o 
  -7   5   9        6.30        6.90      2.34 o 
  -6   5   9      135.08      140.45      7.35 o 
  -5   5   9       64.79       69.44      4.18 o 
  -4   5   9      175.20      163.82      8.91 o 
  -3   5   9      137.16      134.13      9.69 o 
  -2   5   9      417.75      406.41     11.66 o 
  -1   5   9       96.39       89.00      4.62 o 
   0   5   9      241.58      239.13     18.25 o 
   1   5   9       99.37       94.88      6.14 o 
   2   5   9      431.08      440.64     39.39 o 
   3   5   9      143.22      134.88     13.99 o 
   4   5   9      175.05      174.67      6.59 o 
   5   5   9       64.76       68.91      4.89 o 
   6   5   9      136.27      125.42      5.64 o 
   7   5   9        6.31        7.94      2.45 o 
   8   5   9       11.86       12.15      5.54 o 
   9   5   9       10.05       13.39      5.23 o 
  -9   6   9       16.30       24.39      4.25 o 
  -8   6   9        8.71        5.08      2.54 o 
  -7   6   9       96.77       87.18      8.23 o 
  -6   6   9       12.48       14.84      2.35 o 
  -5   6   9       33.90       32.60      3.62 o 
  -4   6   9      314.62      288.32     13.06 o 
  -3   6   9       21.08       20.40      2.67 o 
  -2   6   9      734.04      672.05     26.00 o 
  -1   6   9      129.90       97.97      3.78 o 
   0   6   9      478.93      557.65     34.23 o 
   1   6   9      127.00      105.88     11.15 o 
   2   6   9      738.00      693.00     42.15 o 
   3   6   9       21.23       25.12      3.24 o 
   4   6   9      321.58      310.17     12.01 o 
   5   6   9       33.21       32.92      4.00 o 
   6   6   9       12.63       15.43      3.26 o 
   7   6   9       94.35      103.99      7.78 o 
   8   6   9        8.99       11.23      4.15 o 
   9   6   9       16.24        9.54      4.77 o 
  -9   7   9        2.23        4.02      2.40 o 
  -8   7   9       36.90       39.46      6.02 o 
  -7   7   9        2.48        2.45      2.13 o 
  -6   7   9       46.98       51.05      4.61 o 
  -5   7   9       39.91       45.77      5.17 o 
  -4   7   9       23.45       31.23      3.47 o 
  -3   7   9      301.77      291.54     14.19 o 
  -2   7   9      116.09      122.97      5.64 o 
  -1   7   9      343.79      303.83     21.85 o 
   0   7   9        2.02        0.82      1.36 o 
   1   7   9      343.63      270.73     11.26 o 
   2   7   9      121.27      120.98      9.82 o 
   3   7   9      302.07      278.13     16.56 o 
   4   7   9       23.49       27.14      4.02 o 
   5   7   9       38.14       38.24      5.64 o 
   6   7   9       49.02       43.68     14.08 o 
   7   7   9        2.45        4.16      2.00 o 
   8   7   9       37.63       47.71      7.62 o 
   9   7   9        2.37       10.62      3.69 o 
  -9   8   9        2.83        7.20      2.50 o 
  -8   8   9        5.13        2.77      4.92 o 
  -7   8   9       11.99       16.92      3.77 o 
  -6   8   9       50.42       54.72      4.94 o 
  -5   8   9       41.09       45.70      4.46 o 
  -4   8   9       96.64       98.85      5.17 o 
  -3   8   9      230.84      214.30      7.35 o 
  -2   8   9       30.85       33.87      3.28 o 
  -1   8   9      259.49      229.11      8.75 o 
   0   8   9       23.76       29.15      6.54 o 
   1   8   9      259.61      239.75      8.78 o 
   2   8   9       30.57       29.98      3.64 o 
   3   8   9      229.25      208.20     17.09 o 
   4   8   9       95.62       92.64      5.35 o 
   5   8   9       39.33       46.75      6.36 o 
   6   8   9       49.81       48.11      6.42 o 
   7   8   9       11.64       17.21      3.43 o 
   8   8   9        5.05        3.88      4.77 o 
   9   8   9        2.81        1.69      3.23 o 
  -8   9   9       24.07       24.93      4.58 o 
  -7   9   9        7.46        6.06      2.39 o 
  -6   9   9       74.82       84.35      6.11 o 
  -5   9   9       53.75       55.69      4.89 o 
  -4   9   9       39.52       38.45      4.00 o 
  -3   9   9      309.04      268.51     10.50 o 
  -2   9   9       28.26       23.15      2.95 o 
  -1   9   9      200.54      193.80      9.04 o 
   0   9   9       54.47       55.33      6.63 o 
   1   9   9      200.92      171.34     14.74 o 
   2   9   9       26.87       23.50      3.45 o 
   3   9   9      301.31      263.98     14.46 o 
   4   9   9       39.47       34.39      4.33 o 
   5   9   9       52.00       47.03      6.39 o 
   6   9   9       74.09       79.75      8.65 o 
   7   9   9        7.58        7.18      2.47 o 
   8   9   9       24.58       29.44      6.31 o 
  -8  10   9        0.56        5.84      3.38 o 
  -7  10   9       20.17       18.12      4.38 o 
  -6  10   9       17.43       25.72      3.81 o 
  -5  10   9      135.42      129.18      7.48 o 
  -4  10   9       16.25       25.41      3.23 o 
  -3  10   9        1.86        0.91      1.42 o 
  -2  10   9       82.18       78.70      4.94 o 
  -1  10   9      289.87      273.91     12.96 o 
   0  10   9       57.51       60.47      7.23 o 
   1  10   9      285.69      269.81     24.07 o 
   2  10   9       85.05       77.82      5.83 o 
   3  10   9        1.84        2.02      1.56 o 
   4  10   9       15.00       19.00      3.04 o 
   5  10   9      136.61      133.40      9.36 o 
   6  10   9       17.96       21.20      4.92 o 
   7  10   9       20.42       14.74      5.39 o 
   8  10   9        0.58        4.65      2.45 o 
  -7  11   9        8.30        8.59      2.54 o 
  -6  11   9       11.16       13.40      2.36 o 
  -5  11   9        9.68       12.75      2.13 o 
  -4  11   9        3.67        8.26      1.90 o 
  -3  11   9       90.26       96.93      7.98 o 
  -2  11   9      127.57      107.44      6.89 o 
  -1  11   9       31.26       24.77      3.73 o 
   0  11   9       76.10       69.03      7.83 o 
   1  11   9       29.50       29.06      7.31 o 
   2  11   9      124.92      114.03      6.49 o 
   3  11   9       89.99       85.88      7.88 o 
   4  11   9        3.76        3.66      1.77 o 
   5  11   9        9.05        9.83      2.66 o 
   6  11   9       10.76       12.76      5.39 o 
   7  11   9        8.47       14.53      2.99 o 
  -7  12   9       39.90       39.27      5.85 o 
  -6  12   9        7.17       12.70      2.49 o 
  -5  12   9       31.26       31.69      4.21 o 
  -4  12   9       21.42       22.08      4.32 o 
  -3  12   9       51.30       48.78      5.60 o 
  -2  12   9       36.12       36.00      5.58 o 
  -1  12   9       85.44       85.88      7.46 o 
   0  12   9      262.69      244.78     33.54 o 
   1  12   9       87.10       87.94      7.61 o 
   2  12   9       37.15       36.89      5.77 o 
   3  12   9       51.34       55.92     10.46 o 
   4  12   9       22.15       26.31      4.51 o 
   5  12   9       32.54       29.54      6.46 o 
   6  12   9        7.10       12.19      3.18 o 
   7  12   9       39.55       64.34      7.82 o 
  -6  13   9        4.29        9.49      4.08 o 
  -5  13   9       57.58       64.36      8.03 o 
  -4  13   9        6.80        9.21      3.07 o 
  -3  13   9       19.32       22.47      3.61 o 
  -2  13   9       11.54       14.23      2.88 o 
  -1  13   9        4.36        5.94      2.81 o 
   0  13   9       15.12       18.76      3.84 o 
   1  13   9        3.85        6.56      3.85 o 
   2  13   9       11.59       10.68      2.43 o 
   3  13   9       20.61       27.15      4.64 o 
   4  13   9        6.59        7.54      2.92 o 
   6  13   9        4.27        4.92      3.54 o 
  -5  14   9        6.21       10.08      2.76 o 
  -4  14   9        0.64        4.06      1.76 o 
  -3  14   9       42.17       43.95      5.31 o 
  -2  14   9       53.02       45.87      6.27 o 
  -1  14   9       34.00       32.44      5.65 o 
   0  14   9        8.94        7.74      2.77 o 
   1  14   9       33.49       38.67      9.54 o 
   2  14   9       53.18       50.51      7.25 o 
   3  14   9       42.44       27.89     15.16 o 
   4  14   9        0.72       -2.31      2.31 o 
  -4  15   9        2.41        4.64      2.54 o 
  -3  15   9       31.03       37.50      4.88 o 
  -2  15   9        2.69        6.06      2.31 o 
  -1  15   9       16.14       20.64      5.69 o 
   0  15   9        0.95       -1.85      4.38 o 
   1  15   9       16.67       23.81      4.60 o 
   2  15   9        2.64       -1.66      3.92 o 
   3  15   9       30.80       39.70      5.71 o 
   4  15   9        2.38       13.85      3.69 o 
  -2  16   9       11.04       16.07      3.77 o 
  -1  16   9       48.71       60.44      8.16 o 
   0  16   9        0.07        0.52      2.43 o 
   1  16   9       48.82       53.14      7.66 o 
   2  16   9       11.05        8.42      4.08 o 
   0   0  10      421.81      405.11     17.54 o 
   1   0  10      443.80      382.90     12.07 o 
   2   0  10        5.98       11.63      2.24 o 
   3   0  10        1.55        1.44      0.94 o 
   4   0  10      368.54      349.21     12.92 o 
   5   0  10        0.65        1.62      1.25 o 
   6   0  10       66.37       67.15      5.48 o 
   7   0  10       46.31       44.91      6.53 o 
   8   0  10        9.31       14.28      5.69 o 
   9   0  10       63.28       54.85      7.53 o 
  10   0  10        9.33       10.24      2.84 o 
 -10   1  10        2.84        6.23      2.58 o 
  -9   1  10       33.97       37.32      6.14 o 
  -8   1  10      120.83      129.24      9.30 o 
  -7   1  10       83.84       83.45      7.95 o 
  -6   1  10       51.40       54.21      5.36 o 
  -5   1  10       91.05       91.36      7.06 o 
  -4   1  10       61.14       53.77      3.79 o 
  -3   1  10      110.14      109.09      5.36 o 
  -2   1  10      541.26      516.15     17.83 o 
  -1   1  10       66.53       69.70      3.80 o 
   0   1  10       49.23       60.68      4.72 o 
   1   1  10       68.62       73.04      6.69 o 
   2   1  10      542.73      520.92     19.46 o 
   3   1  10      108.15      100.35      5.48 o 
   4   1  10       56.70       56.48      3.82 o 
   5   1  10       95.85       95.32      5.68 o 
   6   1  10       52.09       56.00      5.42 o 
   7   1  10       83.68       77.79     11.31 o 
   8   1  10      121.34      120.78      9.19 o 
   9   1  10       34.79       37.78      6.09 o 
  10   1  10        2.84        4.90      4.69 o 
 -10   2  10       13.27       26.62      6.00 o 
  -9   2  10       14.32       14.84      3.28 o 
  -8   2  10       21.76       27.39     12.92 o 
  -7   2  10       41.52       35.02      5.80 o 
  -6   2  10       20.99       21.20      3.23 o 
  -5   2  10      329.41      302.00     20.27 o 
  -4   2  10      118.03      109.67      6.44 o 
  -3   2  10      255.49      224.04     10.67 o 
  -2   2  10      293.73      295.92      9.82 o 
  -1   2  10      462.24      454.19     34.77 o 
   0   2  10      329.37      299.41     15.23 o 
   1   2  10      465.21      455.60     53.24 o 
   2   2  10      285.28      277.11     28.31 o 
   3   2  10      255.98      235.99      8.84 o 
   4   2  10      119.96      103.88      5.44 o 
   5   2  10      325.57      273.15      9.73 o 
   6   2  10       19.41       27.79      4.87 o 
   7   2  10       41.40       47.45      6.63 o 
   8   2  10       20.79       22.68      5.69 o 
   9   2  10       14.18       14.19      6.85 o 
  10   2  10       13.40       22.76      4.77 o 
  -9   3  10       27.44       34.62      7.39 o 
  -8   3  10       14.04       13.46      7.23 o 
  -7   3  10       11.90       10.16      2.99 o 
  -6   3  10      223.36      202.43      8.68 o 
  -5   3  10      142.23      134.78      6.86 o 
  -4   3  10      271.89      261.33     13.44 o 
  -3   3  10      193.04      194.99      9.57 o 
  -2   3  10      152.21      165.53      6.95 o 
  -1   3  10       38.30       39.74      3.27 o 
   0   3  10      152.70      159.72      8.00 o 
   1   3  10       35.79       36.04      4.46 o 
   2   3  10      146.85      159.09      7.72 o 
   3   3  10      203.80      203.07      7.33 o 
   4   3  10      272.37      247.85     10.39 o 
   5   3  10      147.31      143.31      6.44 o 
   6   3  10      222.97      192.18      8.46 o 
   7   3  10       12.07       14.86      3.61 o 
   8   3  10       13.73       18.97      4.08 o 
   9   3  10       27.87       25.68      4.94 o 
  -9   4  10        1.12        2.15      1.99 o 
  -8   4  10       58.53       65.24     12.00 o 
  -7   4  10       80.84       81.08     13.08 o 
  -6   4  10       42.47       49.44      5.08 o 
  -5   4  10       25.23       31.40      3.91 o 
  -4   4  10      317.35      302.17     11.97 o 
  -3   4  10      561.52      535.20     19.13 o 
  -2   4  10     1314.29     1164.12     27.56 o 
  -1   4  10      562.12      513.81     20.94 o 
   0   4  10       39.97       29.81      4.29 o 
   1   4  10      566.95      556.33     46.08 o 
   2   4  10     1322.81     1274.25     80.55 o 
   3   4  10      564.62      570.14     37.92 o 
   4   4  10      322.26      317.68     10.66 o 
   5   4  10       25.22       22.37      2.77 o 
   6   4  10       43.37       41.60      4.73 o 
   7   4  10       81.18       76.69      8.36 o 
   8   4  10       58.54       63.77      7.59 o 
   9   4  10        1.00        2.46      3.23 o 
  -9   5  10       26.39       31.31      5.10 o 
  -8   5  10       38.67       32.64      5.91 o 
  -7   5  10       25.34       24.84      4.88 o 
  -6   5  10       33.62       36.47      5.69 o 
  -5   5  10      130.46      122.53      5.64 o 
  -4   5  10      437.03      408.90     10.05 o 
  -3   5  10       32.42       33.80      4.70 o 
  -2   5  10       20.78       22.29      3.15 o 
  -1   5  10      314.16      302.90     14.24 o 
   0   5  10       19.20       13.37      2.93 o 
   1   5  10      314.84      342.57     20.39 o 
   2   5  10       22.19       25.37      3.91 o 
   3   5  10       31.90       33.10      3.70 o 
   4   5  10      431.52      393.97     19.25 o 
   5   5  10      132.45      126.63     10.23 o 
   6   5  10       33.62       35.97      3.69 o 
   7   5  10       25.98       25.28      4.80 o 
   8   5  10       38.24       45.23     10.00 o 
   9   5  10       26.69       34.31      8.15 o 
  -9   6  10        3.46        3.72      3.69 o 
  -8   6  10        2.19        3.72      2.18 o 
  -7   6  10       59.82       62.57      8.21 o 
  -6   6  10       47.45       49.14      5.47 o 
  -5   6  10       10.96       10.16      2.05 o 
  -4   6  10      103.44       94.19      5.01 o 
  -3   6  10       68.34       65.21      4.09 o 
  -2   6  10      480.40      401.91     23.25 o 
  -1   6  10      201.29      184.56      6.49 o 
   0   6  10     1522.18     1449.35    126.01 o 
   1   6  10      208.60      180.73      9.19 o 
   2   6  10      483.92      469.88     31.23 o 
   3   6  10       66.30       59.95      4.81 o 
   4   6  10      104.63      104.70      5.54 o 
   5   6  10       11.19        9.87      2.16 o 
   6   6  10       47.68       62.29      6.23 o 
   7   6  10       60.29       63.70     11.69 o 
   8   6  10        1.89        9.85      4.62 o 
   9   6  10        3.43        6.46      3.54 o 
  -9   7  10       21.99       29.15      7.69 o 
  -8   7  10        2.53        6.23      2.29 o 
  -7   7  10        2.49        9.28      2.85 o 
  -6   7  10       52.40       53.13      4.92 o 
  -5   7  10       32.39       33.73      3.69 o 
  -4   7  10       73.71       75.91      4.66 o 
  -3   7  10      205.55      186.95      9.66 o 
  -2   7  10      563.83      516.25     20.27 o 
  -1   7  10      517.95      464.38     25.12 o 
   0   7  10        4.89       10.05      3.31 o 
   1   7  10      512.66      469.91     31.54 o 
   2   7  10      554.79      513.52     25.01 o 
   3   7  10      205.93      183.07     15.66 o 
   4   7  10       73.86       77.74      4.88 o 
   5   7  10       30.25       31.85      5.00 o 
   6   7  10       50.41       51.31      6.74 o 
   7   7  10        2.71        4.89      2.92 o 
   8   7  10        2.55        6.92      3.54 o 
   9   7  10       21.90       27.54      7.08 o 
  -8   8  10        7.73        4.42      2.34 o 
  -7   8  10       36.23       40.05      6.27 o 
  -6   8  10        8.17        7.73      1.87 o 
  -5   8  10       26.28       24.37      3.13 o 
  -4   8  10      242.45      220.29     10.08 o 
  -3   8  10        3.91        4.31      1.47 o 
  -2   8  10      259.58      237.16     11.48 o 
  -1   8  10      150.78      132.44      6.27 o 
   0   8  10      647.36      638.11     58.70 o 
   1   8  10      147.58      143.78      8.81 o 
   2   8  10      259.05      237.75      9.75 o 
   3   8  10        4.72        4.66      1.58 o 
   4   8  10      238.56      200.79     11.69 o 
   5   8  10       27.15       28.29      4.78 o 
   6   8  10        8.37        4.33      5.77 o 
   7   8  10       35.64       34.97      5.76 o 
   8   8  10        7.82       12.15      4.92 o 
  -8   9  10        2.91        1.53      2.17 o 
  -7   9  10       25.98       27.96      5.30 o 
  -6   9  10       30.15       28.28      3.49 o 
  -5   9  10       48.29       47.31      4.61 o 
  -4   9  10      195.34      176.43      9.64 o 
  -3   9  10      272.24      243.11     10.73 o 
  -2   9  10      462.96      439.41     20.19 o 
  -1   9  10       75.71       72.93      5.40 o 
   0   9  10       10.69       16.02      3.80 o 
   1   9  10       77.78       74.00      8.63 o 
   2   9  10      456.13      448.55     30.33 o 
   3   9  10      266.97      236.99     10.89 o 
   4   9  10      194.57      189.41     10.54 o 
   5   9  10       46.34       41.85      8.46 o 
   6   9  10       30.46       27.21      4.64 o 
   7   9  10       26.20       34.71      6.62 o 
   8   9  10        2.86        4.69      2.60 o 
  -7  10  10        1.71        3.27      1.93 o 
  -6  10  10       41.40       45.17      4.61 o 
  -5  10  10      160.92      158.78      7.11 o 
  -4  10  10       96.85       98.94      5.44 o 
  -3  10  10        2.29        6.87      1.82 o 
  -2  10  10       15.07       15.29      3.98 o 
  -1  10  10       76.21       72.06      7.70 o 
   0  10  10      118.64      117.65     17.85 o 
   1  10  10       73.61       71.84      8.09 o 
   2  10  10       13.37       14.74      2.73 o 
   3  10  10        2.20        6.42      1.94 o 
   4  10  10       94.75       86.02      8.54 o 
   5  10  10      161.33      137.55     13.69 o 
   6  10  10       41.41       38.68      5.88 o 
   7  10  10        1.82        7.49      2.50 o 
  -7  11  10        0.85        3.64      2.38 o 
  -6  11  10       74.71       72.29      6.85 o 
  -5  11  10        1.13        6.24      1.87 o 
  -4  11  10       96.71       90.20      6.11 o 
  -3  11  10      138.45      139.76      8.01 o 
  -2  11  10       18.97       17.95      3.32 o 
  -1  11  10        6.91        8.83      2.26 o 
   0  11  10        0.31        2.59      1.73 o 
   1  11  10        7.10       10.04      2.88 o 
   2  11  10       17.70       13.16      2.30 o 
   3  11  10      138.56      140.81     12.66 o 
   4  11  10       96.81       81.96      6.78 o 
   5  11  10        1.40        0.92      2.92 o 
   6  11  10       75.29       71.57     10.39 o 
   7  11  10        0.70        1.49      4.69 o 
  -6  12  10       19.34       24.23      3.39 o 
  -5  12  10        5.50        8.52      2.71 o 
  -4  12  10       14.75       13.73      6.69 o 
  -3  12  10       86.35       81.93      6.95 o 
  -2  12  10       35.51       32.96      4.59 o 
  -1  12  10       15.92       22.41      4.77 o 
   0  12  10       25.11       26.22      4.89 o 
   1  12  10       15.74       19.38      3.96 o 
   2  12  10       36.02       36.72      5.65 o 
   3  12  10       87.71       85.59      9.77 o 
   4  12  10       14.92       18.41      3.69 o 
   5  12  10        5.14        6.15      3.54 o 
   6  12  10       19.37       30.31      7.08 o 
  -5  13  10       12.30       12.29      2.58 o 
  -4  13  10       10.35        7.66      3.24 o 
  -3  13  10       13.55       12.12      5.23 o 
  -2  13  10       25.34       31.27      4.46 o 
  -1  13  10       47.49       54.72      7.70 o 
   0  13  10        4.39        8.34      2.85 o 
   1  13  10       49.03       45.57      6.61 o 
   2  13  10       26.21       30.98      8.69 o 
   3  13  10       13.88       18.55      4.30 o 
   4  13  10       10.44       12.31      3.54 o 
  -5  14  10       19.96       18.66      3.85 o 
  -4  14  10       29.78       37.03      4.73 o 
  -3  14  10       21.00       26.18      4.85 o 
  -2  14  10       27.41       24.83      4.16 o 
  -1  14  10       54.92       56.05      7.75 o 
   0  14  10        0.64        3.96      1.84 o 
   1  14  10       55.63       44.77      7.92 o 
   2  14  10       27.72       30.13      5.43 o 
   3  14  10       20.23       19.60      3.67 o 
   4  14  10       30.64       31.85      7.54 o 
  -3  15  10        0.02        3.60      2.70 o 
  -2  15  10       11.01       14.69      3.55 o 
  -1  15  10       62.90       58.39      9.31 o 
   0  15  10        1.03        1.92      2.65 o 
   1  15  10       61.58       69.12     15.31 o 
   2  15  10       11.41       14.56      4.10 o 
   3  15  10        0.02        4.53      2.55 o 
   0  16  10        0.24        4.35      2.45 o 
   1  16  10        5.90        4.62      4.46 o 
   1   0  11       17.61       18.42      3.31 o 
   2   0  11      543.37      477.77     40.70 o 
   3   0  11     1161.74     1120.14     30.91 o 
   4   0  11       13.80       15.37      2.34 o 
   5   0  11      506.38      453.01     25.00 o 
   6   0  11      148.95      141.26      7.42 o 
   7   0  11      383.39      359.89     15.83 o 
   8   0  11      113.14      123.99     19.69 o 
   9   0  11       32.36       24.63      4.47 o 
  -9   1  11       19.14       27.23      4.91 o 
  -8   1  11       11.47       13.10      3.50 o 
  -7   1  11       34.91       36.89      6.00 o 
  -6   1  11       88.67       96.23      6.91 o 
  -5   1  11       67.15       63.24      5.71 o 
  -4   1  11       17.95       20.29      2.50 o 
  -3   1  11      229.79      232.11     13.43 o 
  -2   1  11        9.77       14.20      2.18 o 
  -1   1  11      521.45      473.56     14.23 o 
   0   1  11       74.06       64.31      6.08 o 
   1   1  11      536.11      495.75     16.00 o 
   2   1  11       10.26       11.88      2.77 o 
   3   1  11      227.15      223.60      8.15 o 
   4   1  11       18.40       23.59      2.85 o 
   5   1  11       66.37       61.75      5.74 o 
   6   1  11       86.54       81.37      6.25 o 
   7   1  11       34.30       37.37      6.85 o 
   8   1  11       11.33       18.23      3.86 o 
   9   1  11       19.34       21.50      5.39 o 
  -9   2  11        4.77        4.15      3.23 o 
  -8   2  11       56.73       60.76      9.77 o 
  -7   2  11       83.54       92.74      8.46 o 
  -6   2  11      212.32      219.03     17.90 o 
  -5   2  11      859.87      823.66     52.70 o 
  -4   2  11      219.40      199.79     13.40 o 
  -3   2  11      737.84      660.73     14.59 o 
  -2   2  11       25.64       26.04      2.79 o 
  -1   2  11      228.63      209.72      7.17 o 
   0   2  11       14.02       16.17      3.21 o 
   1   2  11      227.48      200.24     15.31 o 
   2   2  11       25.63       35.06     11.08 o 
   3   2  11      741.71      686.53     24.59 o 
   4   2  11      218.02      202.63     11.33 o 
   5   2  11      855.54      803.56     19.07 o 
   6   2  11      211.95      204.40     11.88 o 
   7   2  11       84.09       84.14      8.98 o 
   8   2  11       56.25       44.99      6.74 o 
   9   2  11        4.36        5.93      2.14 o 
  -9   3  11        3.28       -0.92      2.62 o 
  -8   3  11       18.97       25.85      6.92 o 
  -7   3  11       79.02       76.71      8.41 o 
  -6   3  11       67.98       63.27      5.95 o 
  -5   3  11      143.32      146.95      7.42 o 
  -4   3  11      462.18      443.46     21.37 o 
  -3   3  11      243.12      212.18     17.69 o 
  -2   3  11      120.85      119.87      9.43 o 
  -1   3  11      674.89      625.78     13.04 o 
   0   3  11        7.51       12.52      2.87 o 
   1   3  11      659.96      682.83     31.00 o 
   2   3  11      117.36      115.31      7.62 o 
   3   3  11      243.98      233.53     14.87 o 
   4   3  11      459.14      457.74     29.67 o 
   5   3  11      148.79      140.40      7.27 o 
   6   3  11       66.35       66.15      6.09 o 
   7   3  11       76.84       67.68      7.94 o 
   8   3  11       19.25       19.90      5.31 o 
   9   3  11        3.23        6.80      2.65 o 
  -9   4  11        2.16        3.96      2.17 o 
  -8   4  11       11.94       10.92      4.92 o 
  -7   4  11       23.34       26.16      7.23 o 
  -6   4  11      125.54      126.00      6.97 o 
  -5   4  11      146.60      149.70      7.37 o 
  -4   4  11      139.23      125.84      8.38 o 
  -3   4  11      619.50      639.45     14.95 o 
  -2   4  11      123.11      115.90      5.72 o 
  -1   4  11      442.35      399.04     14.17 o 
   0   4  11      123.68      113.27      7.23 o 
   1   4  11      448.83      389.19     13.27 o 
   2   4  11      120.00      116.22     12.62 o 
   3   4  11      616.42      648.45     51.93 o 
   4   4  11      137.05      132.37      7.01 o 
   5   4  11      144.78      137.79      7.23 o 
   6   4  11      124.01      117.33      6.82 o 
   7   4  11       23.38       25.55      4.73 o 
   8   4  11       11.83       12.81      3.10 o 
   9   4  11        1.92        9.08      3.85 o 
  -9   5  11        7.57       10.37      2.73 o 
  -8   5  11        1.10        4.19      2.34 o 
  -7   5  11       15.11       15.47      3.64 o 
  -6   5  11       84.98       84.17      7.23 o 
  -5   5  11       33.72       39.87      4.60 o 
  -4   5  11      168.22      172.06     15.24 o 
  -3   5  11      381.53      361.66     17.50 o 
  -2   5  11      889.09      770.75     32.09 o 
  -1   5  11     1305.63     1212.89     51.11 o 
   0   5  11      170.86      160.66     14.16 o 
   1   5  11     1303.76     1296.21    107.62 o 
   2   5  11      890.36      766.37     18.87 o 
   3   5  11      379.97      369.71     28.54 o 
   4   5  11      163.92      176.25     18.04 o 
   5   5  11       32.18       37.99      4.54 o 
   6   5  11       85.42       80.58      5.83 o 
   7   5  11       15.39       19.87      6.62 o 
   8   5  11        1.03        0.62      2.77 o 
   9   5  11        7.20       13.69      4.77 o 
  -9   6  11        4.41       -1.85      2.92 o 
  -8   6  11       17.43       10.82      3.38 o 
  -7   6  11        0.44        1.03      1.92 o 
  -6   6  11        9.12       15.32      2.83 o 
  -5   6  11       54.96       68.15      5.06 o 
  -4   6  11      203.23      189.10     15.46 o 
  -3   6  11       79.01       81.43      4.71 o 
  -2   6  11      433.84      393.15      8.66 o 
  -1   6  11      710.11      588.08     29.20 o 
   0   6  11     2169.22     2196.91    130.70 o 
   1   6  11      716.70      670.30     59.24 o 
   2   6  11      431.02      430.31     41.39 o 
   3   6  11       81.19       83.80      5.24 o 
   4   6  11      201.29      179.71     23.62 o 
   5   6  11       55.62       36.00      7.69 o 
   6   6  11        8.28        8.87      2.14 o 
   7   6  11        0.41       -1.85      1.85 o 
   8   6  11       17.73       21.85      5.85 o 
  -8   7  11       11.08        6.99      2.76 o 
  -7   7  11        6.56        8.80      2.76 o 
  -6   7  11       15.45       17.36      2.54 o 
  -5   7  11       18.52       20.22      2.96 o 
  -4   7  11       89.57       90.09      4.97 o 
  -3   7  11        2.25        3.99      1.34 o 
  -2   7  11      208.30      200.45      9.84 o 
  -1   7  11      671.70      617.23     27.34 o 
   0   7  11      230.89      213.79     10.92 o 
   1   7  11      671.18      666.98     41.70 o 
   2   7  11      204.74      208.98     15.82 o 
   3   7  11        2.51        2.81      1.31 o 
   4   7  11       92.31       94.19     12.15 o 
   5   7  11       18.67       24.62      6.15 o 
   6   7  11       15.91       22.44      3.85 o 
   7   7  11        6.24       13.08      4.92 o 
   8   7  11       10.71        8.15      4.15 o 
  -8   8  11        2.68       -1.61      2.01 o 
  -7   8  11        7.40       13.64      4.92 o 
  -6   8  11        6.44       10.56      2.00 o 
  -5   8  11        6.25        7.25      1.85 o 
  -4   8  11       16.94       19.80      2.83 o 
  -3   8  11      442.59      437.27     16.83 o 
  -2   8  11     1146.86     1043.19     45.79 o 
  -1   8  11      244.56      240.55     11.44 o 
   0   8  11     1392.86     1301.17    101.32 o 
   1   8  11      245.73      230.16     25.23 o 
   2   8  11     1150.06     1044.88     61.51 o 
   3   8  11      450.11      441.48     32.25 o 
   4   8  11       15.99       15.52      3.21 o 
   5   8  11        7.17        9.08      4.00 o 
   6   8  11        6.35       13.67      2.87 o 
   7   8  11        7.60        8.29      6.15 o 
   8   8  11        2.68        9.39      4.15 o 
  -7   9  11        9.71        9.68      2.88 o 
  -6   9  11       13.20        8.92      1.92 o 
  -5   9  11        4.04        2.60      1.41 o 
  -4   9  11       93.63      103.82      6.54 o 
  -3   9  11       18.60       24.54      4.22 o 
  -2   9  11       78.15       77.34      5.14 o 
  -1   9  11       55.76       54.03      4.30 o 
   0   9  11      351.75      374.31     23.23 o 
   1   9  11       59.32       57.60      5.62 o 
   2   9  11       80.80       77.14      5.74 o 
   3   9  11       18.22       19.30      3.22 o 
   4   9  11       97.62       77.28      6.61 o 
   5   9  11        4.33        4.62      3.85 o 
   6   9  11       13.35        8.31      3.38 o 
   7   9  11       10.02       14.70      3.85 o 
  -7  10  11        2.39        1.41      2.36 o 
  -6  10  11        5.01        5.15      2.11 o 
  -5  10  11       89.31       88.88      5.33 o 
  -4  10  11      123.56      112.89      9.20 o 
  -3  10  11       67.42       70.12      5.64 o 
  -2  10  11      227.44      221.25     13.42 o 
  -1  10  11       61.01       75.27      6.92 o 
   0  10  11      157.68      140.94     16.62 o 
   1  10  11       61.97       54.80      6.42 o 
   2  10  11      228.28      221.58     13.42 o 
   3  10  11       69.61       66.13      6.09 o 
   4  10  11      121.44      108.42      9.08 o 
   5  10  11       91.21       80.93     12.62 o 
   6  10  11        5.47        5.85      3.23 o 
   7  10  11        2.45        6.67      2.62 o 
  -6  11  11       14.83       16.19      3.29 o 
  -5  11  11       36.42       38.34      4.66 o 
  -4  11  11      154.63      161.42      9.73 o 
  -3  11  11       13.22       15.12      3.67 o 
  -2  11  11       24.52       32.30      4.73 o 
  -1  11  11       18.93       29.09      5.54 o 
   0  11  11       35.65       37.01      6.00 o 
   1  11  11       17.61       25.80      4.84 o 
   2  11  11       22.36       27.35      3.69 o 
   3  11  11       14.03       13.96      2.85 o 
   4  11  11      156.37      150.54      9.67 o 
   5  11  11       36.38       34.31      8.15 o 
   6  11  11       14.84        8.62      3.85 o 
  -6  12  11        6.91       11.46      2.92 o 
  -5  12  11        7.38       10.56      3.38 o 
  -4  12  11        6.05        4.92      2.18 o 
  -3  12  11        1.80        1.80      1.51 o 
  -2  12  11       62.42       62.23      6.63 o 
  -1  12  11       47.18       60.39      8.00 o 
   0  12  11       18.72       21.99      4.46 o 
   1  12  11       48.33       58.59     14.69 o 
   2  12  11       61.50       64.41      8.08 o 
   3  12  11        2.03        2.27      4.38 o 
   4  12  11        5.89        4.82      4.15 o 
   5  12  11        7.95       11.08      4.15 o 
   6  12  11        6.58        7.69      3.38 o 
  -5  13  11        6.37        7.54      2.72 o 
  -4  13  11       41.65       41.97      9.33 o 
  -3  13  11        9.77       12.77      4.82 o 
  -2  13  11       43.40       38.94      4.83 o 
  -1  13  11        9.23        6.88      3.15 o 
   0  13  11        0.10        2.85      1.96 o 
   1  13  11        9.34       11.98      5.54 o 
   2  13  11       44.46       55.86      7.51 o 
   3  13  11        9.73        7.30      2.51 o 
   4  13  11       39.69       37.08      8.62 o 
  -4  14  11       10.84        9.97      6.50 o 
  -3  14  11       12.74       15.33      2.89 o 
  -2  14  11       27.15       30.99      4.06 o 
  -1  14  11       11.70       15.60      5.15 o 
   0  14  11      113.38      121.96     15.00 o 
   1  14  11       11.77       13.84      3.43 o 
   2  14  11       25.95       28.50      6.46 o 
   3  14  11       12.96       19.31      3.96 o 
   4  14  11       11.21       23.08      6.15 o 
  -2  15  11       10.51       10.50      3.10 o 
  -1  15  11        4.48        5.19      2.47 o 
   0  15  11       10.47       13.06      5.23 o 
   1  15  11        4.66        8.38      3.02 o 
   2  15  11       10.08       13.30      3.48 o 
   0   0  12      442.40      453.88     20.62 o 
   1   0  12        1.95        3.85      1.62 o 
   2   0  12       82.96       74.49      5.93 o 
   3   0  12        5.35        8.64      2.02 o 
   4   0  12        8.11        9.91      2.30 o 
   5   0  12      120.54      105.31      6.48 o 
   6   0  12       57.59       61.36      6.07 o 
   7   0  12        1.67        3.57      2.47 o 
   8   0  12       35.51       46.74      7.12 o 
   9   0  12        3.33        6.75      2.92 o 
  -9   1  12       58.84       50.86      7.33 o 
  -8   1  12       14.44       15.35      3.47 o 
  -7   1  12      281.05      257.99     13.71 o 
  -6   1  12       88.60       81.31      6.42 o 
  -5   1  12      175.78      166.51     11.05 o 
  -4   1  12       42.79       46.19      4.71 o 
  -3   1  12        7.91        9.16      2.41 o 
  -2   1  12      266.07      250.00      8.99 o 
  -1   1  12       71.26       68.11     13.00 o 
   0   1  12      541.75      553.55     35.39 o 
   1   1  12       71.91       71.60      5.77 o 
   2   1  12      279.15      267.15     17.62 o 
   3   1  12        7.96        4.44      2.24 o 
   4   1  12       41.10       46.73      3.88 o 
   5   1  12      173.98      158.15      7.89 o 
   6   1  12       86.43       84.12      6.60 o 
   7   1  12      280.46      256.23     14.54 o 
   8   1  12       14.84       15.91      3.69 o 
   9   1  12       58.67       68.71      8.47 o 
  -9   2  12       18.16       20.62      6.15 o 
  -8   2  12       18.15       20.27      4.21 o 
  -7   2  12       15.55       18.44      4.18 o 
  -6   2  12      103.01      112.23     10.50 o 
  -5   2  12      171.12      167.67      8.21 o 
  -4   2  12      491.02      448.81     12.51 o 
  -3   2  12       65.01       61.09      4.97 o 
  -2   2  12      446.32      407.41      9.71 o 
  -1   2  12       14.93       16.44      3.46 o 
   0   2  12      409.03      359.47     16.16 o 
   1   2  12       14.70       12.65      2.95 o 
   2   2  12      455.97      455.13     60.16 o 
   3   2  12       63.22       56.41      5.47 o 
   4   2  12      496.64      471.59     24.68 o 
   5   2  12      170.87      166.89      8.20 o 
   6   2  12      107.64      104.43      6.57 o 
   7   2  12       15.57       17.93      4.38 o 
   8   2  12       18.08       22.58      4.64 o 
   9   2  12       18.03       18.69      3.84 o 
  -9   3  12       14.33       14.62      4.00 o 
  -8   3  12       35.89       33.39      7.85 o 
  -7   3  12        7.99        4.93      3.00 o 
  -6   3  12      184.02      200.97     10.34 o 
  -5   3  12       78.82       77.68      7.47 o 
  -4   3  12       52.64       57.64      4.94 o 
  -3   3  12      199.19      165.30     14.41 o 
  -2   3  12      219.52      203.04      8.93 o 
  -1   3  12      104.24      108.16     10.62 o 
   0   3  12       19.19       14.46      4.62 o 
   1   3  12      101.15      110.16      7.34 o 
   2   3  12      223.96      194.90      9.78 o 
   3   3  12      197.51      191.23     19.08 o 
   4   3  12       53.98       57.90      5.62 o 
   5   3  12       76.98       74.19      7.03 o 
   6   3  12      181.61      173.61      8.58 o 
   7   3  12        7.64       10.17      2.71 o 
   8   3  12       36.01       42.47      6.20 o 
   9   3  12       14.24       14.74      3.69 o 
  -9   4  12        2.17        5.60      2.66 o 
  -8   4  12        4.13        7.69      4.15 o 
  -7   4  12        2.13        6.15      3.38 o 
  -6   4  12      104.50      109.01      8.36 o 
  -5   4  12       23.03       24.60      3.59 o 
  -4   4  12      192.19      172.03     20.62 o 
  -3   4  12      748.14      725.71     34.77 o 
  -2   4  12      448.44      385.97     13.48 o 
  -1   4  12      211.18      190.25     10.06 o 
   0   4  12      752.73      716.23     58.93 o 
   1   4  12      206.74      194.20      9.73 o 
   2   4  12      438.99      416.71     34.23 o 
   3   4  12      738.03      674.90     23.44 o 
   4   4  12      194.91      168.52     12.12 o 
   5   4  12       22.85       17.78      3.11 o 
   6   4  12      106.54       96.24      6.28 o 
   7   4  12        2.28        3.38      1.88 o 
   8   4  12        3.84        4.52      3.77 o 
   9   4  12        2.30        4.15      3.38 o 
  -8   5  12       46.64       49.96      7.50 o 
  -7   5  12        9.30        5.08      3.38 o 
  -6   5  12        6.06        7.39      2.61 o 
  -5   5  12       10.33       15.25      2.87 o 
  -4   5  12       64.09       61.23      7.29 o 
  -3   5  12       36.55       36.86      4.49 o 
  -2   5  12      127.70      122.34      5.66 o 
  -1   5  12       37.88       38.35      6.69 o 
   0   5  12      430.33      432.03     19.08 o 
   1   5  12       36.84       38.96      8.92 o 
   2   5  12      135.19      137.11     18.69 o 
   3   5  12       35.66       36.63      4.28 o 
   4   5  12       62.30       56.89      8.31 o 
   5   5  12        9.49        7.97      2.12 o 
   6   5  12        6.54        7.90      2.12 o 
   7   5  12        9.73       12.80      3.69 o 
   8   5  12       47.09       40.93      9.08 o 
  -8   6  12       12.65       19.24      5.54 o 
  -7   6  12       12.58       13.68      5.00 o 
  -6   6  12       39.16       42.74      6.35 o 
  -5   6  12        2.39        3.23      1.72 o 
  -4   6  12        1.45        2.47      1.34 o 
  -3   6  12       41.93       41.36      4.05 o 
  -2   6  12      567.73      525.07     19.76 o 
  -1   6  12      761.65      724.90     51.51 o 
   0   6  12      420.57      423.19     33.62 o 
   1   6  12      754.36      752.66     54.62 o 
   2   6  12      557.83      561.51     64.62 o 
   3   6  12       41.22       39.27      4.44 o 
   4   6  12        1.38        0.82      1.36 o 
   5   6  12        2.21        9.54      4.15 o 
   6   6  12       38.65       38.76      5.75 o 
   7   6  12       12.96       11.39      4.46 o 
   8   6  12       12.87        9.69      4.15 o 
  -8   7  12       13.92       16.58      3.73 o 
  -7   7  12        0.56        0.11      2.85 o 
  -6   7  12       25.83       30.08      4.22 o 
  -5   7  12       44.64       44.82      4.50 o 
  -4   7  12       21.17       29.80      3.50 o 
  -3   7  12       66.81       69.89      6.32 o 
  -2   7  12      147.78      133.27      7.31 o 
  -1   7  12       48.09       44.75      6.35 o 
   0   7  12     1617.75     1552.64    139.86 o 
   1   7  12       51.90       47.43      7.15 o 
   2   7  12      154.02      146.04     18.00 o 
   3   7  12       66.46       65.99      5.32 o 
   4   7  12       21.14       28.97      4.66 o 
   5   7  12       46.00       42.62      9.08 o 
   6   7  12       26.15       24.16      4.35 o 
   7   7  12        0.44       -2.46      2.46 o 
   8   7  12       13.78       23.39      7.08 o 
  -7   8  12        2.66        5.01      2.52 o 
  -6   8  12        3.60        9.34      2.13 o 
  -5   8  12        7.86       12.75      3.02 o 
  -4   8  12        6.18        8.37      2.74 o 
  -3   8  12       46.01       42.44      4.40 o 
  -2   8  12       34.13       33.07      3.70 o 
  -1   8  12       27.58       25.70      4.86 o 
   0   8  12      145.43      138.25     18.92 o 
   1   8  12       25.89       25.52      6.92 o 
   2   8  12       32.69       40.21      4.75 o 
   3   8  12       45.26       50.38      5.22 o 
   4   8  12        5.97       10.07      2.07 o 
   5   8  12        8.19        5.23      2.92 o 
   6   8  12        3.65        6.00      3.54 o 
   7   8  12        2.55        1.69      3.23 o 
  -7   9  12        8.35        8.81      3.31 o 
  -6   9  12       21.46       26.39      3.23 o 
  -5   9  12      101.87      107.36      7.39 o 
  -4   9  12      123.08      121.99      7.50 o 
  -3   9  12       18.00       21.00      2.91 o 
  -2   9  12      261.89      231.90      8.66 o 
  -1   9  12       30.12       30.62      5.28 o 
   0   9  12       27.14       29.46      5.17 o 
   1   9  12       33.00       30.18      5.06 o 
   2   9  12      266.66      236.95     16.29 o 
   3   9  12       18.20       25.33      3.77 o 
   4   9  12      126.70      112.06      8.17 o 
   5   9  12       99.79      108.62     12.31 o 
   6   9  12       21.98       34.77      8.00 o 
   7   9  12        8.88       13.54      4.31 o 
  -7  10  12        9.63       15.43      4.31 o 
  -6  10  12       37.15       50.98      5.53 o 
  -5  10  12       21.47       36.67      4.57 o 
  -4  10  12       23.87       24.64      4.20 o 
  -3  10  12      132.72      126.89      6.48 o 
  -2  10  12       30.27       29.16      4.12 o 
  -1  10  12       46.40       44.86      6.68 o 
   0  10  12       12.55       10.46      2.88 o 
   1  10  12       47.24       52.02      5.48 o 
   2  10  12       31.24       36.93      4.66 o 
   3  10  12      133.49      140.01      9.28 o 
   4  10  12       24.07       32.31      4.77 o 
   5  10  12       22.03       28.16      6.77 o 
   6  10  12       38.16       44.16      9.23 o 
   7  10  12        9.51       12.92      4.77 o 
  -6  11  12       22.96       20.49      3.48 o 
  -5  11  12       21.04       26.97      3.54 o 
  -4  11  12      167.61      162.94     11.90 o 
  -3  11  12       20.56       28.09      4.25 o 
  -2  11  12       29.32       29.72      5.41 o 
  -1  11  12       38.41       42.62      8.69 o 
   0  11  12       26.14       25.81      4.88 o 
   1  11  12       35.98       38.55      6.20 o 
   2  11  12       29.74       25.09      3.60 o 
   3  11  12       20.27       19.74      4.25 o 
   4  11  12      169.64      157.87     10.12 o 
   5  11  12       20.75       25.39      6.77 o 
   6  11  12       23.31       22.62      6.31 o 
  -5  12  12       26.21       27.22      5.00 o 
  -4  12  12        4.17        4.79      2.22 o 
  -3  12  12       72.41       81.75      9.31 o 
  -2  12  12       12.94       15.50      2.71 o 
  -1  12  12       61.43       64.93      8.26 o 
   0  12  12        7.95       10.34      3.03 o 
   1  12  12       61.96       63.44      8.77 o 
   2  12  12       13.31       11.75      3.37 o 
   3  12  12       71.88       87.81      9.31 o 
   4  12  12        4.17        7.99      4.85 o 
   5  12  12       26.45       30.93      6.46 o 
  -4  13  12       30.77       34.29      4.51 o 
  -3  13  12       45.62       52.30      6.12 o 
  -2  13  12        9.79       10.51      2.51 o 
  -1  13  12        3.46        4.42      3.62 o 
   0  13  12       21.50       24.03      4.44 o 
   1  13  12        3.26        1.67      2.46 o 
   2  13  12        9.92       11.16      3.07 o 
   3  13  12       45.14       48.21      7.05 o 
   4  13  12       31.16       25.85      6.62 o 
  -3  14  12       35.91       39.79      5.24 o 
  -2  14  12        6.28        6.79      2.71 o 
  -1  14  12        1.96        4.52      2.25 o 
   0  14  12       10.28       13.40      3.55 o 
   1  14  12        1.89        4.99      3.15 o 
   2  14  12        6.44        4.24      2.77 o 
   3  14  12       36.27       50.17      6.90 o 
   0  15  12        2.51        3.85      4.00 o 
   1   0  13      915.20      841.71     36.16 o 
   2   0  13       13.66        8.56      3.23 o 
   3   0  13      179.89      159.68      9.50 o 
   4   0  13      446.12      425.97     12.42 o 
   5   0  13        0.10        1.99      1.55 o 
   6   0  13       11.30       11.68      2.60 o 
   7   0  13       12.52       13.91      4.54 o 
   8   0  13       81.11       80.25      9.36 o 
   9   0  13       41.55       44.53      6.84 o 
  -9   1  13        8.21        9.96      3.31 o 
  -8   1  13        9.59       15.02      3.02 o 
  -7   1  13       39.11       39.86      6.42 o 
  -6   1  13       76.93       81.13      7.60 o 
  -5   1  13       98.76       95.03      6.24 o 
  -4   1  13       54.27       52.47      5.20 o 
  -3   1  13      349.56      346.99     11.21 o 
  -2   1  13      193.35      189.92      9.98 o 
  -1   1  13      146.58      143.50     10.23 o 
   0   1  13       64.96       50.72      6.13 o 
   1   1  13      146.72      144.70      8.59 o 
   2   1  13      195.61      205.89     10.38 o 
   3   1  13      350.52      358.28     16.85 o 
   4   1  13       55.24       53.14      5.64 o 
   5   1  13       99.11       94.83      6.24 o 
   6   1  13       75.59       74.91      6.43 o 
   7   1  13       40.06       43.73      6.57 o 
   8   1  13        9.06       10.18      2.62 o 
   9   1  13        8.42       14.43      3.02 o 
  -8   2  13        9.09       11.08      2.95 o 
  -7   2  13       15.76       16.58      3.10 o 
  -6   2  13       12.30       13.83      4.78 o 
  -5   2  13       68.24       75.44      6.22 o 
  -4   2  13       41.17       41.70      4.75 o 
  -3   2  13      413.52      379.15     18.45 o 
  -2   2  13      332.77      309.77     25.77 o 
  -1   2  13      148.84      128.90      8.32 o 
   0   2  13       91.39       83.97     19.69 o 
   1   2  13      146.57      136.33      8.43 o 
   2   2  13      335.91      311.26     26.23 o 
   3   2  13      405.04      396.28     41.54 o 
   4   2  13       41.51       44.43      5.21 o 
   5   2  13       65.22       61.61      6.14 o 
   6   2  13       12.20       18.23      3.34 o 
   7   2  13       15.90       20.30      4.08 o 
   8   2  13        8.79       15.54      3.28 o 
  -8   3  13        1.51        9.69      3.38 o 
  -7   3  13       59.72       53.16      7.12 o 
  -6   3  13       55.04       57.00      5.99 o 
  -5   3  13      312.23      288.72     11.12 o 
  -4   3  13      171.38      170.43     13.17 o 
  -3   3  13       27.74       31.95      4.23 o 
  -2   3  13        8.05        9.20      2.28 o 
  -1   3  13        4.42        4.77      2.12 o 
   0   3  13      314.08      311.29     27.31 o 
   1   3  13        3.38        1.85      1.44 o 
   2   3  13        8.49        9.60      2.87 o 
   3   3  13       27.41       28.15      4.73 o 
   4   3  13      169.33      144.84      9.46 o 
   5   3  13      315.04      286.29     11.12 o 
   6   3  13       53.27       55.01      5.96 o 
   7   3  13       60.31       55.67      7.51 o 
   8   3  13        1.38        4.89      2.28 o 
  -8   4  13        4.63        5.85      3.54 o 
  -7   4  13       18.03       18.67      4.69 o 
  -6   4  13       24.92       26.28      6.66 o 
  -5   4  13      132.50      123.61      7.19 o 
  -4   4  13      153.52      147.54      7.49 o 
  -3   4  13      124.73      121.16      8.59 o 
  -2   4  13      150.05      146.45      7.08 o 
  -1   4  13      267.30      250.73     22.23 o 
   0   4  13       13.07       11.46      3.31 o 
   1   4  13      260.19      262.94     17.77 o 
   2   4  13      148.17      148.32     12.11 o 
   3   4  13      120.08      107.89      6.09 o 
   4   4  13      154.29      135.50      9.19 o 
   5   4  13      130.52      114.88      6.99 o 
   6   4  13       25.65       26.25      4.41 o 
   7   4  13       18.34       26.24      5.15 o 
   8   4  13        4.83        6.86      2.17 o 
  -8   5  13        5.26       12.75      5.00 o 
  -7   5  13       36.85       44.03      6.73 o 
  -6   5  13       26.47       32.47      5.67 o 
  -5   5  13       46.36       60.82      7.61 o 
  -4   5  13       87.49       90.18      7.55 o 
  -3   5  13       32.02       34.66      3.67 o 
  -2   5  13       67.19       72.19      4.92 o 
  -1   5  13      127.20      119.81     12.54 o 
   0   5  13        2.84        4.48      2.17 o 
   1   5  13      127.08      108.47     16.16 o 
   2   5  13       66.29       61.49      6.75 o 
   3   5  13       30.52       35.09      4.25 o 
   4   5  13       85.01       83.49      5.72 o 
   5   5  13       46.62       41.17      6.14 o 
   6   5  13       26.97       29.19      3.82 o 
   7   5  13       36.68       30.94      5.02 o 
   8   5  13        5.15        7.85      3.38 o 
  -8   6  13       14.81       13.94      3.37 o 
  -7   6  13       10.81        7.50      2.62 o 
  -6   6  13       21.14       23.05      5.22 o 
  -5   6  13       23.03       26.77      3.98 o 
  -4   6  13       26.06       31.01      3.80 o 
  -3   6  13       18.66       18.31      2.67 o 
  -2   6  13      179.47      162.11      6.84 o 
  -1   6  13       19.54       21.54      4.35 o 
   0   6  13        2.01        3.64      2.06 o 
   1   6  13       18.39       19.23      3.97 o 
   2   6  13      174.93      173.76      9.90 o 
   3   6  13       18.51       17.80      3.36 o 
   4   6  13       27.04       28.01      4.38 o 
   5   6  13       22.99       18.27      4.08 o 
   6   6  13       21.96       18.38      3.54 o 
   7   6  13       10.59        4.31      3.38 o 
   8   6  13       15.18       19.23      5.54 o 
  -7   7  13       12.24       12.07      3.03 o 
  -6   7  13        9.35       10.84      4.59 o 
  -5   7  13        4.69        4.75      2.29 o 
  -4   7  13        0.41        0.53      1.49 o 
  -3   7  13       75.89       72.82      5.71 o 
  -2   7  13       35.84       28.67      3.51 o 
  -1   7  13       26.94       32.40      5.33 o 
   0   7  13       25.69       28.49      4.75 o 
   1   7  13       29.26       33.19      5.18 o 
   2   7  13       33.28       30.84      5.10 o 
   3   7  13       78.39       83.93      5.94 o 
   4   7  13        0.62        0.00      1.96 o 
   5   7  13        4.43        7.08      3.23 o 
   6   7  13        8.73        5.01      2.62 o 
   7   7  13       12.05       17.69      5.69 o 
  -7   8  13        8.06        9.50      2.40 o 
  -6   8  13       20.25       28.04      3.93 o 
  -5   8  13       14.80       19.12      3.30 o 
  -4   8  13       33.53       31.90      4.16 o 
  -3   8  13       10.09        9.71      1.92 o 
  -2   8  13       50.22       50.12      4.64 o 
  -1   8  13        7.05        7.20      2.71 o 
   0   8  13        9.60        6.48      2.85 o 
   1   8  13        7.92        9.95      2.47 o 
   2   8  13       52.14       52.10      5.62 o 
   3   8  13       10.73       10.59      2.40 o 
   4   8  13       32.02       31.64      4.97 o 
   5   8  13       15.37       10.15      4.77 o 
   6   8  13       20.25       33.85      8.15 o 
   7   8  13        7.80       12.31      4.92 o 
  -7   9  13        0.63        8.16      3.37 o 
  -6   9  13       24.61       32.99      4.24 o 
  -5   9  13       19.11       26.15      4.01 o 
  -4   9  13       25.44       25.06      3.39 o 
  -3   9  13       20.57       20.72      2.96 o 
  -2   9  13       40.66       40.52      4.22 o 
  -1   9  13       16.89       14.55      5.31 o 
   0   9  13       11.49       11.15      2.98 o 
   1   9  13       17.39       15.45      3.59 o 
   2   9  13       41.70       46.22      7.27 o 
   3   9  13       21.40       21.43      3.28 o 
   4   9  13       26.77       29.50      4.73 o 
   5   9  13       19.52       18.46      6.31 o 
   6   9  13       23.92       13.85      4.62 o 
   7   9  13        0.76       12.77      3.38 o 
  -6  10  13       38.90       42.82      4.80 o 
  -5  10  13       28.64       38.96      4.77 o 
  -4  10  13       87.85       89.39      6.09 o 
  -3  10  13       21.37       20.75      3.07 o 
  -2  10  13       31.53       31.47      4.42 o 
  -1  10  13       71.38       63.00      8.05 o 
   0  10  13      119.10      140.29      9.95 o 
   1  10  13       71.03       68.87      5.84 o 
   2  10  13       33.13       28.56      4.14 o 
   3  10  13       21.66       21.85      3.51 o 
   4  10  13       85.34      102.71      8.04 o 
   5  10  13       29.87       36.00      7.54 o 
   6  10  13       38.01       42.16      8.46 o 
  -5  11  13        2.77        0.46      1.91 o 
  -4  11  13       20.33       22.97      4.18 o 
  -3  11  13       13.81       17.00      3.05 o 
  -2  11  13       62.14       60.83      7.49 o 
  -1  11  13       16.56       19.58      4.08 o 
   0  11  13       10.09        9.50      5.85 o 
   1  11  13       16.31       19.82      3.96 o 
   2  11  13       63.10       67.77      6.65 o 
   3  11  13       14.80       17.71      4.06 o 
   4  11  13       21.66       30.02      4.69 o 
   5  11  13        2.88        9.54      3.38 o 
  -5  12  13        8.50        8.40      2.81 o 
  -4  12  13       11.03       17.44      4.96 o 
  -3  12  13       12.16       14.47      2.52 o 
  -2  12  13       13.55       13.55      3.62 o 
  -1  12  13      108.01      106.92      8.81 o 
   0  12  13       46.75       58.58      8.10 o 
   1  12  13      108.57      106.83      8.72 o 
   2  12  13       14.37       16.59      3.96 o 
   3  12  13       11.93        9.64      2.84 o 
   4  12  13       10.67       13.05      7.46 o 
  -3  13  13        6.68       12.30      3.08 o 
  -2  13  13       10.00        8.21      2.45 o 
  -1  13  13        2.60        4.28      3.08 o 
   0  13  13        0.75        4.26      2.23 o 
   1  13  13        2.51        8.31      3.46 o 
   2  13  13       10.45       18.75      3.39 o 
   3  13  13        6.37       14.91      3.57 o 
  -2  14  13       16.11       21.54      5.85 o 
  -1  14  13       15.01       13.52      6.15 o 
   0  14  13        0.68        1.15      2.38 o 
   1  14  13       14.75       19.64      3.36 o 
   2  14  13       15.52       12.66      4.77 o 
   0   0  14      485.39      477.73     23.23 o 
   1   0  14     1165.79     1090.83     26.77 o 
   2   0  14        3.89        2.65      2.54 o 
   3   0  14        1.78        0.06      3.00 o 
   4   0  14       19.16       23.22      4.85 o 
   5   0  14       16.11       15.23      3.30 o 
   6   0  14       11.48       15.42      2.98 o 
   7   0  14        5.72        6.17      3.46 o 
   8   0  14        5.47        2.92      2.31 o 
  -8   1  14       15.09       13.14      3.46 o 
  -7   1  14        8.71        8.15      4.23 o 
  -6   1  14       10.54       17.12      3.01 o 
  -5   1  14       39.69       33.50      4.31 o 
  -4   1  14        8.57        9.94      3.62 o 
  -3   1  14       85.57       83.45      6.40 o 
  -2   1  14      359.24      315.55     13.41 o 
  -1   1  14      226.26      215.22     16.92 o 
   0   1  14      135.02      130.42      8.59 o 
   1   1  14      223.32      220.63     19.00 o 
   2   1  14      357.36      325.97     23.23 o 
   3   1  14       92.59       97.41      7.40 o 
   4   1  14        7.93        8.59      3.02 o 
   5   1  14       42.35       43.15      5.96 o 
   6   1  14       10.73       15.31      2.87 o 
   7   1  14        8.69       15.05      4.54 o 
   8   1  14       15.11       12.72      3.16 o 
  -8   2  14        2.01        3.88      3.85 o 
  -7   2  14       29.52       39.78      6.91 o 
  -6   2  14       42.70       43.86      5.28 o 
  -5   2  14       23.17       29.18      4.38 o 
  -4   2  14       20.48       18.14      4.31 o 
  -3   2  14      145.88      130.24      7.12 o 
  -2   2  14      164.15      151.64      9.35 o 
  -1   2  14      599.02      528.85     17.49 o 
   0   2  14       77.29       67.93      7.38 o 
   1   2  14      612.77      575.18     49.23 o 
   2   2  14      161.65      152.32      9.69 o 
   3   2  14      147.73      137.88      8.80 o 
   4   2  14       20.18       25.54      4.93 o 
   5   2  14       24.52       22.95      3.94 o 
   6   2  14       42.72       33.44      4.52 o 
   7   2  14       27.70       28.19      5.23 o 
   8   2  14        2.12        4.66      1.96 o 
  -8   3  14        3.20        8.92      3.85 o 
  -7   3  14       13.81       14.01      2.55 o 
  -6   3  14        6.63        4.19      2.07 o 
  -5   3  14       51.80       61.41      7.19 o 
  -4   3  14      113.93      109.05      6.54 o 
  -3   3  14      511.87      469.84     13.84 o 
  -2   3  14       42.35       43.52      6.25 o 
  -1   3  14       75.75       77.47      7.27 o 
   0   3  14        3.32        5.37      2.25 o 
   1   3  14       72.85       71.16      6.94 o 
   2   3  14       40.63       33.37      5.38 o 
   3   3  14      527.44      508.61     17.16 o 
   4   3  14      111.91       96.25      9.46 o 
   5   3  14       53.01       52.43      5.73 o 
   6   3  14        6.39        6.74      2.42 o 
   7   3  14       13.74       14.84      3.88 o 
   8   3  14        3.28        2.95      3.85 o 
  -8   4  14        3.00        4.77      2.46 o 
  -7   4  14       27.46       24.54      4.34 o 
  -6   4  14       21.16       17.40      3.30 o 
  -5   4  14       25.32       31.98      4.38 o 
  -4   4  14       39.44       42.65      5.02 o 
  -3   4  14      150.45      157.88      7.98 o 
  -2   4  14        5.11        5.07      2.45 o 
  -1   4  14      208.20      188.17     10.66 o 
   0   4  14       42.94       51.63      6.90 o 
   1   4  14      217.55      202.53     22.62 o 
   2   4  14        4.74        5.08      2.18 o 
   3   4  14      153.12      159.87     20.39 o 
   4   4  14       40.65       38.29      5.85 o 
   5   4  14       25.01       17.06      3.68 o 
   6   4  14       21.02       22.20      4.56 o 
   7   4  14       28.23       31.20      5.54 o 
   8   4  14        3.19        2.43      2.25 o 
  -8   5  14        0.11        2.92      2.92 o 
  -7   5  14        1.38        7.56      3.08 o 
  -6   5  14        2.31        4.91      1.92 o 
  -5   5  14       70.96       79.58      9.08 o 
  -4   5  14       39.74       43.95      7.23 o 
  -3   5  14      133.33      126.33      7.00 o 
  -2   5  14        5.20        5.06      1.72 o 
  -1   5  14       50.16       52.54      6.77 o 
   0   5  14        9.21        6.67      2.36 o 
   1   5  14       52.38       49.93      6.52 o 
   2   5  14        5.81        8.17      2.60 o 
   3   5  14      128.46      130.85      8.94 o 
   4   5  14       39.71       37.55      5.81 o 
   5   5  14       72.59       70.77     11.39 o 
   6   5  14        2.03        5.35      2.30 o 
   7   5  14        1.44        3.33      2.69 o 
  -7   6  14       21.40       21.51      3.53 o 
  -6   6  14        8.58        9.83      2.36 o 
  -5   6  14       46.32       54.31      5.91 o 
  -4   6  14       23.52       28.23      5.19 o 
  -3   6  14        9.44       13.25      2.21 o 
  -2   6  14      147.06      145.96      6.59 o 
  -1   6  14      202.95      199.18     11.30 o 
   0   6  14       46.19       55.82      8.31 o 
   1   6  14      197.59      188.70     10.82 o 
   2   6  14      150.53      158.33     20.08 o 
   3   6  14        9.81        9.97      2.21 o 
   4   6  14       22.57       22.31      3.19 o 
   5   6  14       44.96       36.55      6.77 o 
   6   6  14        8.25       14.31      4.31 o 
   7   6  14       22.20       29.08      7.85 o 
  -7   7  14        2.12        3.98      1.88 o 
  -6   7  14       17.75       23.51      3.91 o 
  -5   7  14       22.79       29.05      5.19 o 
  -4   7  14       40.42       43.44      4.52 o 
  -3   7  14      116.80      120.35      6.25 o 
  -2   7  14       31.34       36.77      4.03 o 
  -1   7  14       49.14       54.62     13.92 o 
   0   7  14       67.07       61.49      7.49 o 
   1   7  14       47.98       63.00      7.61 o 
   2   7  14       32.62       43.82      6.18 o 
   3   7  14      114.14      112.85      8.94 o 
   4   7  14       41.57       44.52      6.42 o 
   5   7  14       22.40       28.14      4.89 o 
   6   7  14       17.61       25.58      4.66 o 
   7   7  14        2.23        2.46      2.92 o 
  -7   8  14        3.75        7.85      3.85 o 
  -6   8  14       15.00        6.28      2.55 o 
  -5   8  14        2.59        5.88      1.79 o 
  -4   8  14       73.12       72.31      5.92 o 
  -3   8  14       75.37       74.57      6.05 o 
  -2   8  14      110.02      107.87      6.55 o 
  -1   8  14      174.17      177.35     26.08 o 
   0   8  14       18.59       28.31      5.04 o 
   1   8  14      172.64      171.67     16.08 o 
   2   8  14      110.35      110.90      9.31 o 
   3   8  14       74.50       80.07      5.96 o 
   4   8  14       73.05       63.10      7.53 o 
   5   8  14        2.34        1.23      2.15 o 
   6   8  14       14.61       22.49      4.44 o 
  -6   9  14        4.97        0.31      2.54 o 
  -5   9  14       25.88       27.14      4.26 o 
  -4   9  14       36.70       36.34      5.91 o 
  -3   9  14       53.59       58.88      5.31 o 
  -2   9  14       36.31       46.37      4.62 o 
  -1   9  14       26.90       26.30      4.86 o 
   0   9  14        0.88        2.71      1.77 o 
   1   9  14       26.82       27.04      4.71 o 
   2   9  14       34.52       43.96      5.16 o 
   3   9  14       51.79       57.60      5.99 o 
   4   9  14       37.67       43.03      6.31 o 
   5   9  14       25.57       20.31      5.85 o 
   6   9  14        5.43        4.15      4.15 o 
  -5  10  14       10.92       16.78      2.52 o 
  -4  10  14       72.12       73.50      6.22 o 
  -3  10  14       43.52       46.93      5.11 o 
  -2  10  14       68.19       75.63      9.07 o 
  -1  10  14       58.62       51.26      8.08 o 
   0  10  14        4.24        5.47      2.55 o 
   1  10  14       58.89       55.67      5.69 o 
   2  10  14       66.61       69.40      6.64 o 
   3  10  14       44.50       44.14      5.23 o 
   4  10  14       70.85       72.19      7.32 o 
   5  10  14       11.17        8.92      4.15 o 
  -5  11  14       19.27       23.22      3.17 o 
  -4  11  14        5.87        8.41      2.96 o 
  -3  11  14       21.70       24.56      3.65 o 
  -2  11  14       10.65        9.22      2.87 o 
  -1  11  14        6.04        6.01      4.23 o 
   0  11  14       37.07       36.62      5.87 o 
   1  11  14        6.32       14.87      3.03 o 
   2  11  14        9.97       11.45      2.47 o 
   3  11  14       22.53       26.04      5.67 o 
   4  11  14        6.12        7.52      2.23 o 
   5  11  14       18.63       18.16      5.54 o 
  -4  12  14       27.59       30.82      4.07 o 
  -3  12  14        4.41        8.36      2.06 o 
  -2  12  14       18.93       21.73      4.19 o 
  -1  12  14       19.08       26.90      5.00 o 
   0  12  14        8.57       24.35      5.46 o 
   1  12  14       19.73       22.67      4.27 o 
   2  12  14       19.02       18.72     10.08 o 
   3  12  14        4.22        8.52      2.51 o 
   4  12  14       26.89       38.09     16.77 o 
  -2  13  14       36.80       42.75      6.41 o 
  -1  13  14       15.29       17.58      3.68 o 
   0  13  14       60.42       55.83      7.55 o 
   1  13  14       15.12       23.92      4.61 o 
   2  13  14       37.25       49.92      6.85 o 
   1   0  15       17.99       31.57      5.08 o 
   2   0  15      435.92      426.06     16.21 o 
   3   0  15        1.67       -1.57      1.57 o 
   4   0  15        5.81        7.62      2.83 o 
   5   0  15      171.20      165.44     11.25 o 
   6   0  15        1.07        4.30      1.80 o 
   7   0  15        4.45        7.13      2.38 o 
   8   0  15        1.29        6.52      2.71 o 
  -8   1  15       10.07        9.09      2.30 o 
  -7   1  15       12.76       12.65      2.43 o 
  -6   1  15       15.05       18.01      3.20 o 
  -5   1  15        8.76        9.89      2.60 o 
  -4   1  15       72.29       69.27     11.46 o 
  -3   1  15       11.65       15.85      3.69 o 
  -2   1  15       51.24       46.26      6.39 o 
  -1   1  15      100.99       72.54     10.15 o 
   0   1  15      762.75      751.64     44.77 o 
   1   1  15      101.77       77.63      6.75 o 
   2   1  15       54.33       45.84      6.36 o 
   3   1  15       11.30       13.70      4.23 o 
   4   1  15       72.54       60.16     10.62 o 
   5   1  15        8.56       10.29      2.72 o 
   6   1  15       15.45       16.25      5.45 o 
   7   1  15       12.85       14.09      3.33 o 
   8   1  15        9.35       16.52      5.15 o 
  -7   2  15        6.68        9.37      2.24 o 
  -6   2  15        3.20        6.00      3.05 o 
  -5   2  15       45.09       42.71      5.35 o 
  -4   2  15      215.72      202.20     25.77 o 
  -3   2  15       63.18       78.44      8.19 o 
  -2   2  15      149.00      133.77      9.09 o 
  -1   2  15       57.09       43.85      6.14 o 
   0   2  15        0.00       -0.38      1.36 o 
   1   2  15       58.30       47.38      6.31 o 
   2   2  15      150.58      145.91      9.36 o 
   3   2  15       63.51       73.48      7.13 o 
   4   2  15      222.57      202.43     25.46 o 
   5   2  15       44.81       38.29      5.29 o 
   6   2  15        3.08        6.81      2.01 o 
   7   2  15        6.87        6.84      2.23 o 
  -7   3  15       19.62       20.32      2.94 o 
  -6   3  15       33.41       39.98      5.11 o 
  -5   3  15       21.29       22.20      3.80 o 
  -4   3  15       10.36        8.57      3.46 o 
  -3   3  15       21.04       18.58      3.39 o 
  -2   3  15       54.79       59.23      7.33 o 
  -1   3  15        1.81        5.07      2.03 o 
   0   3  15        0.16        1.05      2.08 o 
   1   3  15        1.90        5.71      2.25 o 
   2   3  15       56.15       57.75      7.02 o 
   3   3  15       20.57       20.87      5.77 o 
   4   3  15        9.83       10.46      3.05 o 
   5   3  15       21.43       23.67      4.54 o 
   6   3  15       33.96       32.04      4.25 o 
   7   3  15       19.24       21.15      4.67 o 
  -7   4  15        4.99       11.16      7.62 o 
  -6   4  15       21.15       24.80      7.62 o 
  -5   4  15       21.56       27.31      4.18 o 
  -4   4  15      156.25      149.56     17.62 o 
  -3   4  15       17.57       20.66      3.58 o 
  -2   4  15       29.88       28.73      5.27 o 
  -1   4  15      102.83       86.23      7.34 o 
   0   4  15        2.52        2.71      3.00 o 
   1   4  15      100.66       88.44      8.54 o 
   2   4  15       31.59       31.79      7.62 o 
   3   4  15       18.09       23.40      4.44 o 
   4   4  15      156.97      134.02      9.57 o 
   5   4  15       20.58       17.37      3.55 o 
   6   4  15       21.84       21.43      3.77 o 
   7   4  15        4.91        5.00      3.23 o 
  -7   5  15       11.27       12.53      2.91 o 
  -6   5  15       67.47       74.71      9.62 o 
  -5   5  15        2.30        3.30      1.99 o 
  -4   5  15        3.53        2.00      1.85 o 
  -3   5  15      123.87      112.68      7.01 o 
  -2   5  15       32.27       23.69      6.46 o 
  -1   5  15      109.15      108.01     11.85 o 
   0   5  15       15.16       15.85      5.23 o 
   1   5  15      109.57      117.09      8.74 o 
   2   5  15       32.41       36.33      5.85 o 
   3   5  15      122.30      115.78     19.85 o 
   4   5  15        3.74        2.27      1.77 o 
   5   5  15        2.48       -1.51      1.51 o 
   6   5  15       68.38       64.77      7.68 o 
   7   5  15       10.96       10.31      3.69 o 
  -7   6  15        7.05       10.39      4.99 o 
  -6   6  15       37.88       44.24      5.62 o 
  -5   6  15       14.74       23.45      5.08 o 
  -4   6  15       63.36       75.18      8.72 o 
  -3   6  15        5.10        5.73      6.46 o 
  -2   6  15       55.89       48.70      6.98 o 
  -1   6  15       91.35       90.90      7.81 o 
   0   6  15        0.25        1.15      1.96 o 
   1   6  15       92.24       88.71     11.23 o 
   2   6  15       52.53       58.74      8.46 o 
   3   6  15        4.84        3.58      1.44 o 
   4   6  15       62.46       63.50      7.92 o 
   5   6  15       13.96       15.32      3.29 o 
   6   6  15       38.09       41.29      6.46 o 
   7   6  15        6.89       12.31      4.15 o 
  -6   7  15       26.35       36.76      5.98 o 
  -5   7  15        9.24       17.89      4.07 o 
  -4   7  15       10.17        5.65      2.50 o 
  -3   7  15       14.24       14.69      2.38 o 
  -2   7  15       42.29       51.10      7.31 o 
  -1   7  15       15.71       14.18      3.43 o 
   0   7  15       64.71       73.37     12.00 o 
   1   7  15       16.09       20.15      4.16 o 
   2   7  15       40.18       58.33      7.51 o 
   3   7  15       15.57       14.51      2.87 o 
   4   7  15       10.34        6.64      4.00 o 
   5   7  15        8.99       10.05      6.77 o 
   6   7  15       27.06       31.48      4.88 o 
  -6   8  15        4.97        7.67      2.69 o 
  -5   8  15       45.21       50.14      6.81 o 
  -4   8  15       47.21       45.22      4.48 o 
  -3   8  15        0.33        3.57      1.52 o 
  -2   8  15      101.61      119.21      9.46 o 
  -1   8  15       49.93       57.98      7.53 o 
   0   8  15      135.11      129.69      9.48 o 
   1   8  15       50.55       53.30      7.46 o 
   2   8  15      101.00      105.50      9.49 o 
   3   8  15        0.33        1.64      2.13 o 
   4   8  15       46.19       46.93      9.39 o 
   5   8  15       45.98       51.63      7.13 o 
   6   8  15        5.29       12.59      2.62 o 
  -5   9  15       15.11       17.70      2.69 o 
  -4   9  15       30.12       29.69      3.80 o 
  -3   9  15       27.45       28.05      3.60 o 
  -2   9  15       13.72       21.66      4.77 o 
  -1   9  15        7.82        9.00      2.72 o 
   0   9  15       27.62       20.13      4.29 o 
   1   9  15        7.35       13.97      3.07 o 
   2   9  15       14.15       13.29      2.38 o 
   3   9  15       28.50       29.95      3.97 o 
   4   9  15       30.26       35.70      8.77 o 
   5   9  15       14.29       12.31      5.23 o 
  -5  10  15        7.13        7.54      1.94 o 
  -4  10  15       25.78       26.33      3.38 o 
  -3  10  15       21.02       26.99      3.86 o 
  -2  10  15       33.73       47.85      7.03 o 
  -1  10  15       17.54       19.00      3.88 o 
   0  10  15        5.94        5.54      3.00 o 
   1  10  15       17.60       15.85      3.23 o 
   2  10  15       33.54       42.69      4.86 o 
   3  10  15       20.76       28.23      4.95 o 
   4  10  15       26.64       29.69      7.08 o 
   5  10  15        7.78        3.54      3.08 o 
  -4  11  15        1.54        5.68      2.03 o 
  -3  11  15       10.63        7.74      2.30 o 
  -2  11  15        4.49        4.23      3.08 o 
  -1  11  15       16.35       22.06      4.18 o 
   0  11  15       42.30       46.54      7.31 o 
   1  11  15       16.61       22.32      4.01 o 
   2  11  15        4.27        7.94      2.06 o 
   3  11  15        9.51       12.57      3.02 o 
   4  11  15        1.55        8.31      3.38 o 
  -3  12  15       13.87        6.00      3.69 o 
  -2  12  15       18.02       23.70      4.16 o 
  -1  12  15       33.59       43.76     15.00 o 
   0  12  15       10.24       10.02      2.77 o 
   1  12  15       32.15       30.91      5.49 o 
   2  12  15       18.43       28.53      4.78 o 
   3  12  15       13.95       11.69      4.31 o 
   0   0  16      130.52      152.94     14.00 o 
   1   0  16       15.63       18.38      3.68 o 
   2   0  16        8.00        4.75      5.39 o 
   3   0  16       17.10       22.83      4.51 o 
   4   0  16       21.91       20.92      6.46 o 
   5   0  16       27.59       30.17      4.35 o 
   6   0  16       55.36       58.80      6.42 o 
   7   0  16        4.43       11.20      3.39 o 
  -7   1  16        6.03        4.79      3.04 o 
  -6   1  16       32.20       33.27      4.49 o 
  -5   1  16       15.20       10.52      2.62 o 
  -4   1  16       70.48       99.09     11.85 o 
  -3   1  16        8.92       10.51      3.20 o 
  -2   1  16       53.19       60.79      7.45 o 
  -1   1  16       19.30       17.91      3.92 o 
   0   1  16        4.10        5.87      2.13 o 
   1   1  16       20.31       15.91      3.54 o 
   2   1  16       52.89       66.12      7.76 o 
   3   1  16        9.17       10.28      8.62 o 
   4   1  16       70.06       84.93     13.08 o 
   5   1  16       15.75       15.49      3.59 o 
   6   1  16       32.01       29.58      4.02 o 
   7   1  16        6.15        8.26     11.08 o 
  -7   2  16        2.32        4.64      2.10 o 
  -6   2  16       18.72       18.72      3.09 o 
  -5   2  16        2.40        0.43      1.82 o 
  -4   2  16       23.37       31.94      5.25 o 
  -3   2  16       72.25       66.81      7.91 o 
  -2   2  16      124.36      136.45      9.46 o 
  -1   2  16       16.84       24.01      4.73 o 
   0   2  16       22.84       24.80      4.79 o 
   1   2  16       17.91       26.82      4.72 o 
   2   2  16      125.63      141.38     11.31 o 
   3   2  16       73.49       74.47      7.21 o 
   4   2  16       23.14       28.30      5.21 o 
   5   2  16        2.41       -1.59      1.79 o 
   6   2  16       18.72       11.60      2.58 o 
   7   2  16        1.94        2.73      9.15 o 
  -7   3  16       11.70       12.54      2.91 o 
  -6   3  16        4.37        2.88      1.87 o 
  -5   3  16        6.60        6.39      1.96 o 
  -4   3  16       29.99       34.17      5.56 o 
  -3   3  16       68.49       72.45      8.26 o 
  -2   3  16       16.13       21.98      4.62 o 
  -1   3  16       92.55      100.14      8.05 o 
   0   3  16        9.21       10.91      2.88 o 
   1   3  16       94.13      115.00      8.59 o 
   2   3  16       15.23       15.23      3.40 o 
   3   3  16       71.17       76.22      8.28 o 
   4   3  16       28.82       31.98      5.47 o 
   5   3  16        7.14        5.79      4.62 o 
   6   3  16        4.23        0.53      1.96 o 
   7   3  16       11.83       14.39      3.28 o 
  -7   4  16        7.00       14.99      8.62 o 
  -6   4  16       17.27       17.07      4.21 o 
  -5   4  16       43.42       46.96      5.48 o 
  -4   4  16        1.02        1.85      3.77 o 
  -3   4  16        1.41        2.32      2.06 o 
  -2   4  16       19.73       20.60      4.51 o 
  -1   4  16       44.06       50.21      6.94 o 
   0   4  16      439.84      410.33     28.31 o 
   1   4  16       44.39       50.22      6.81 o 
   2   4  16       20.02       18.49      3.94 o 
   3   4  16        1.54        2.91      2.01 o 
   4   4  16        1.04        0.60      1.66 o 
   5   4  16       42.39       34.54      5.76 o 
   6   4  16       16.71       19.34      4.23 o 
   7   4  16        6.52        7.85      3.38 o 
  -6   5  16       14.33       15.86      3.88 o 
  -5   5  16       33.52       37.91     10.46 o 
  -4   5  16       11.73       18.77      3.92 o 
  -3   5  16       28.00       33.94      5.58 o 
  -2   5  16       76.84       76.46      8.61 o 
  -1   5  16       15.71       16.36      3.63 o 
   0   5  16       22.76       25.52      5.02 o 
   1   5  16       15.74       21.55      4.40 o 
   2   5  16       75.74       77.74      8.92 o 
   3   5  16       26.88       23.55      4.57 o 
   4   5  16       12.43       18.76      4.18 o 
   5   5  16       34.71       40.71      6.02 o 
   6   5  16       13.73        9.52      3.77 o 
  -6   6  16        7.47        9.45      3.10 o 
  -5   6  16       20.89       23.19      4.49 o 
  -4   6  16        1.17        4.16      1.96 o 
  -3   6  16       58.69       60.40     10.54 o 
  -2   6  16       87.18       85.39     13.23 o 
  -1   6  16       74.26       78.62     12.92 o 
   0   6  16       21.99       15.55      3.48 o 
   1   6  16       72.72       82.31     14.31 o 
   2   6  16       89.83       89.59      8.62 o 
   3   6  16       59.19       65.96      9.45 o 
   4   6  16        0.98        5.15      1.96 o 
   5   6  16       20.61       22.90      4.29 o 
   6   6  16        6.96        6.58      2.39 o 
  -6   7  16        0.74        7.05      2.60 o 
  -5   7  16       15.12       24.06      4.95 o 
  -4   7  16       60.58       64.53      8.47 o 
  -3   7  16        6.91        7.77      2.17 o 
  -2   7  16        5.90        4.28      2.28 o 
  -1   7  16       23.72       31.68      6.62 o 
   0   7  16       28.13       26.65      4.62 o 
   1   7  16       22.71       27.23      4.95 o 
   2   7  16        5.36        7.39      2.37 o 
   3   7  16        6.54        9.91      2.00 o 
   4   7  16       59.65       56.95      7.64 o 
   5   7  16       14.55       19.29      4.03 o 
   6   7  16        0.68        1.57      2.46 o 
  -5   8  16       11.37       10.15      3.31 o 
  -4   8  16        8.08       11.11      3.20 o 
  -3   8  16       60.83       59.26      6.31 o 
  -2   8  16        7.95        8.23      2.61 o 
  -1   8  16       61.13       59.35      9.92 o 
   0   8  16       25.05       29.57      4.92 o 
   1   8  16       62.72       74.47      8.70 o 
   2   8  16        8.22        7.66      2.07 o 
   3   8  16       59.78       70.89      6.77 o 
   4   8  16        7.93        4.31      3.23 o 
   5   8  16       11.40       12.64      5.77 o 
  -4   9  16       22.25       25.68      3.55 o 
  -3   9  16       25.80       34.59      4.79 o 
  -2   9  16        0.24        0.90      1.68 o 
  -1   9  16       47.85       45.45      6.35 o 
   0   9  16       13.86       19.06      3.69 o 
   1   9  16       47.73       53.69      7.40 o 
   2   9  16        0.16        2.22      1.47 o 
   3   9  16       26.02       35.54      4.93 o 
   4   9  16       22.00       22.92      6.00 o 
  -4  10  16       18.99       23.19      2.83 o 
  -3  10  16       28.56       31.74      4.31 o 
  -2  10  16       10.20       14.17      3.22 o 
  -1  10  16       40.60       49.87      8.69 o 
   0  10  16        0.89        4.38      2.58 o 
   1  10  16       40.21       50.27      5.49 o 
   2  10  16        9.86       18.60      4.08 o 
   3  10  16       29.37       38.67      5.73 o 
   4  10  16       17.95       21.85      5.85 o 
  -3  11  16       14.78       18.62      5.54 o 
  -2  11  16       23.15       24.71     10.23 o 
  -1  11  16       26.43       26.97      4.69 o 
   0  11  16        2.42        4.37      2.51 o 
   1  11  16       27.20       37.56      6.35 o 
   2  11  16       22.21       32.48      7.15 o 
   3  11  16       15.20       28.62      7.08 o 
   0  12  16        3.17        4.62      3.38 o 
   1   0  17       73.26       62.94      7.67 o 
   2   0  17        6.21        8.15      2.66 o 
   3   0  17      139.11      133.30     17.31 o 
   4   0  17       20.37       19.85      5.69 o 
   5   0  17       94.57       87.94      8.71 o 
   6   0  17        0.07       -1.59      1.59 o 
  -6   1  17       13.07       17.43      3.18 o 
  -5   1  17       27.97       37.44      4.94 o 
  -4   1  17       14.90       17.39      6.15 o 
  -3   1  17        6.74        8.18      2.81 o 
  -2   1  17        6.34        5.29      2.54 o 
  -1   1  17      151.86      140.60      9.78 o 
   0   1  17        2.07       -1.11      1.68 o 
   1   1  17      147.89      157.64     12.92 o 
   2   1  17        6.53        8.13      3.23 o 
   3   1  17        6.62        4.96      3.00 o 
   4   1  17       14.80       22.92      6.62 o 
   5   1  17       28.05       33.68      7.31 o 
   6   1  17       13.19       15.73      2.88 o 
  -6   2  17        1.21        3.02      1.76 o 
  -5   2  17       18.60       16.64      3.04 o 
  -4   2  17        7.32       16.92      5.69 o 
  -3   2  17      193.77      207.46     11.95 o 
  -2   2  17        3.30       10.24      2.99 o 
  -1   2  17       27.07       16.23      3.86 o 
   0   2  17        0.62        1.97      4.38 o 
   1   2  17       26.95       24.92      4.85 o 
   2   2  17        3.19        6.35      3.31 o 
   3   2  17      191.16      196.77     23.69 o 
   4   2  17        7.24        6.23      2.61 o 
   5   2  17       19.31       18.48      3.52 o 
   6   2  17        1.26        0.63      2.12 o 
  -6   3  17        9.92        8.15      3.16 o 
  -5   3  17       40.82       35.96      4.88 o 
  -4   3  17       29.05       20.77      6.00 o 
  -3   3  17        8.34        5.86      2.77 o 
  -2   3  17       32.77       35.02      5.96 o 
  -1   3  17      212.32      206.07     12.13 o 
   0   3  17       64.07       78.43     14.08 o 
   1   3  17      211.89      215.13     17.39 o 
   2   3  17       33.31       33.39      5.55 o 
   3   3  17        8.02        8.55      2.50 o 
   4   3  17       29.52       24.50      4.62 o 
   5   3  17       41.21       42.31      6.69 o 
   6   3  17        9.91       10.68      2.54 o 
  -6   4  17       18.00       21.85      4.40 o 
  -5   4  17       76.80       90.14      8.16 o 
  -4   4  17       16.14       11.01      2.88 o 
  -3   4  17       41.50       49.43      7.11 o 
  -2   4  17       28.45       32.89      5.55 o 
  -1   4  17       19.02       33.06      5.54 o 
   0   4  17       97.19      100.68      8.38 o 
   1   4  17       18.73       29.40      5.69 o 
   2   4  17       28.83       33.34     11.08 o 
   3   4  17       41.50       45.56      7.69 o 
   4   4  17       16.79       17.69      3.91 o 
   5   4  17       76.70       79.02      9.25 o 
   6   4  17       18.30       17.32      3.64 o 
  -6   5  17        8.00       13.46      3.47 o 
  -5   5  17       15.99       18.46      4.36 o 
  -4   5  17       30.72       33.20     11.00 o 
  -3   5  17       22.50       24.86      4.93 o 
  -2   5  17        8.66        2.90      3.77 o 
  -1   5  17       57.30       61.73      7.69 o 
   0   5  17        0.16        5.73      2.14 o 
   1   5  17       57.87       59.52     12.15 o 
   2   5  17        8.94       10.18      2.69 o 
   3   5  17       22.83       19.27     11.23 o 
   4   5  17       30.93       34.08      5.92 o 
   5   5  17       16.76       25.89      4.57 o 
   6   5  17        7.80       11.39      3.07 o 
  -5   6  17       11.04       16.38      3.70 o 
  -4   6  17        6.74        4.70      2.28 o 
  -3   6  17      103.54      126.94      9.75 o 
  -2   6  17       42.18       41.32      6.37 o 
  -1   6  17       16.91       19.09      3.80 o 
   0   6  17       55.26       49.89      8.39 o 
   1   6  17       16.46       14.99      3.59 o 
   2   6  17       41.01       57.48      8.85 o 
   3   6  17      104.73      110.22     13.50 o 
   4   6  17        6.76       10.26      3.23 o 
   5   6  17       10.86       12.89      3.10 o 
  -5   7  17        6.54       16.12      3.18 o 
  -4   7  17       35.51       41.00      6.13 o 
  -3   7  17       19.35       19.08      5.85 o 
  -2   7  17       82.13       98.16     12.15 o 
  -1   7  17       23.82       28.93      6.77 o 
   0   7  17       11.80       18.06      4.24 o 
   1   7  17       23.92       29.88      5.85 o 
   2   7  17       83.28       91.99      6.88 o 
   3   7  17       19.05       21.80      4.07 o 
   4   7  17       35.18       41.67     10.77 o 
   5   7  17        6.79        3.93      2.28 o 
  -4   8  17        3.58       12.41      3.08 o 
  -3   8  17       14.48       31.69      7.23 o 
  -2   8  17       21.70       21.81      4.62 o 
  -1   8  17       13.57       15.41      8.23 o 
   0   8  17       67.23       75.40      8.96 o 
   1   8  17       13.89       18.50      4.23 o 
   2   8  17       21.07       13.76      2.41 o 
   3   8  17       14.01       22.98      3.52 o 
   4   8  17        3.77        5.97      2.82 o 
  -3   9  17        7.78        9.50      5.85 o 
  -2   9  17       27.65       39.75      5.56 o 
  -1   9  17       33.84       46.32      7.31 o 
   0   9  17        7.12        9.26      2.71 o 
   1   9  17       32.71       49.77      6.96 o 
   2   9  17       28.69       37.90      4.60 o 
   3   9  17        7.40       12.03      3.13 o 
  -2  10  17       17.43       16.07      3.77 o 
  -1  10  17       11.85       10.32      3.31 o 
   0  10  17       57.03       74.34      9.06 o 
   1  10  17       11.95       12.93      2.87 o 
   2  10  17       17.33       19.69      3.14 o 
   0   0  18      179.00      190.79     16.77 o 
   1   0  18       77.67       65.57      8.09 o 
   2   0  18       28.03       24.21      6.46 o 
   3   0  18        3.05        5.22      2.32 o 
   4   0  18        8.18        4.00      3.08 o 
   5   0  18        1.94        3.15      2.25 o 
   6   0  18       11.23       19.61      5.77 o 
  -6   1  18        4.18        5.44      3.35 o 
  -5   1  18       28.67       37.15      6.10 o 
  -4   1  18       49.79       64.01     11.54 o 
  -3   1  18        9.66        9.68      4.38 o 
  -2   1  18       83.40       89.40      8.47 o 
  -1   1  18        5.08        2.76      4.77 o 
   0   1  18        0.66        2.65      2.69 o 
   1   1  18        5.06       10.68      2.95 o 
   2   1  18       80.78       86.54      9.41 o 
   3   1  18        9.47       14.01      3.15 o 
   4   1  18       50.99       43.54      9.08 o 
   5   1  18       28.75       27.93      5.11 o 
   6   1  18        4.42        6.99      7.08 o 
  -5   2  18        0.49       -1.14      2.22 o 
  -4   2  18        7.80        8.77      4.62 o 
  -3   2  18       21.58       18.78      4.85 o 
  -2   2  18       56.89       58.13      7.64 o 
  -1   2  18       32.22       31.81      5.75 o 
   0   2  18       51.45       50.02      7.85 o 
   1   2  18       32.60       22.00      4.46 o 
   2   2  18       56.34       57.42      8.46 o 
   3   2  18       22.10       24.14      4.51 o 
   4   2  18        7.40        4.87      8.23 o 
   5   2  18        0.43        2.52      2.10 o 
  -5   3  18       20.29       27.54      3.81 o 
  -4   3  18       58.30       74.78     12.92 o 
  -3   3  18       69.07       84.31      8.35 o 
  -2   3  18       34.36       37.37      5.74 o 
  -1   3  18       10.70       12.84      3.69 o 
   0   3  18       51.13       63.10      8.05 o 
   1   3  18       10.26       20.06      4.40 o 
   2   3  18       33.46       36.11      5.83 o 
   3   3  18       69.07       68.74      8.08 o 
   4   3  18       58.26       55.22      7.46 o 
   5   3  18       20.41       32.56      5.62 o 
  -5   4  18        0.11        1.88      1.71 o 
  -4   4  18        3.03       -0.77      2.77 o 
  -3   4  18       21.30       22.52      5.69 o 
  -2   4  18       66.89       73.11      8.73 o 
  -1   4  18       32.15       36.86      5.93 o 
   0   4  18      130.27      124.55      9.62 o 
   1   4  18       32.19       40.04      8.77 o 
   2   4  18       69.02       83.83      8.24 o 
   3   4  18       22.03       20.94      4.10 o 
   4   4  18        2.82        7.39      4.31 o 
   5   4  18        0.09        0.97      1.90 o 
  -5   5  18       17.02       24.56      4.23 o 
  -4   5  18       32.44       34.00      8.31 o 
  -3   5  18       17.66       19.41      4.35 o 
  -2   5  18       49.81       54.90      7.56 o 
  -1   5  18       38.40       36.96      5.82 o 
   0   5  18        8.78       15.86      3.48 o 
   1   5  18       38.61       43.03      6.55 o 
   2   5  18       49.00       47.28      6.75 o 
   3   5  18       17.22       12.92      4.77 o 
   4   5  18       31.33       31.64     14.16 o 
   5   5  18       17.27       21.17      4.01 o 
  -4   6  18        4.75       16.00      5.39 o 
  -3   6  18       14.71       26.06      7.15 o 
  -2   6  18       50.95       52.18      7.29 o 
  -1   6  18       43.90       56.05      7.55 o 
   0   6  18       83.40       82.40     11.54 o 
   1   6  18       44.60       47.97      6.83 o 
   2   6  18       51.31       59.00      7.66 o 
   3   6  18       14.63       25.18      6.15 o 
   4   6  18        4.54        5.33      2.58 o 
  -4   7  18       44.49       50.62      9.69 o 
  -3   7  18        9.00        5.06      3.00 o 
  -2   7  18       53.20       69.23      8.47 o 
  -1   7  18       24.97       34.22      7.31 o 
   0   7  18       44.08       50.10     12.23 o 
   1   7  18       24.39       26.40      5.39 o 
   2   7  18       52.20       55.21     12.23 o 
   3   7  18        9.26        5.51      2.85 o 
   4   7  18       44.28       45.20      8.77 o 
  -3   8  18       11.61       19.42      4.51 o 
  -2   8  18       20.80       15.69      4.77 o 
  -1   8  18        9.74       12.62      4.62 o 
   0   8  18      105.54      120.88     17.16 o 
   1   8  18       10.02       12.02      3.05 o 
   2   8  18       20.32       23.18      3.53 o 
   3   8  18       11.50       15.05      3.51 o 
  -1   9  18       21.17       28.56      5.06 o 
   0   9  18        0.49        3.95      2.69 o 
   1   9  18       20.84       25.89      4.88 o 
   2   9  18       54.25       64.80      6.64 o 
   1   0  19        0.15        0.51      1.96 o 
   2   0  19       12.64        9.58      3.38 o 
   3   0  19       60.98       77.64      8.91 o 
   4   0  19       44.70       45.23      9.23 o 
   5   0  19       49.80       51.89      7.05 o 
  -5   1  19        7.51        2.46      3.08 o 
  -4   1  19        2.56        9.85      4.00 o 
  -3   1  19       16.29       21.88      4.69 o 
  -2   1  19       45.36       55.71      8.39 o 
  -1   1  19       91.71       88.43      8.65 o 
   0   1  19       63.28       68.70      8.43 o 
   1   1  19       92.15       90.59      8.68 o 
   2   1  19       45.28       47.20      6.47 o 
   3   1  19       16.17       16.99      3.79 o 
   4   1  19        2.64       10.77      4.00 o 
   5   1  19        7.50        9.32      7.08 o 
  -4   2  19       60.22       82.01     13.69 o 
  -3   2  19       68.10       75.72      9.15 o 
  -2   2  19       16.94       15.45      3.52 o 
  -1   2  19       31.53       32.86      6.00 o 
   0   2  19      105.04      110.11      8.75 o 
   1   2  19       31.70       32.88      6.39 o 
   2   2  19       17.21       18.20      9.08 o 
   3   2  19       68.44       61.39     11.08 o 
   4   2  19       59.59       62.84      8.00 o 
  -4   3  19       10.47       22.16      7.08 o 
  -3   3  19       19.85       21.70      4.92 o 
  -2   3  19      102.04      114.01      9.14 o 
  -1   3  19       64.22       59.92      7.61 o 
   0   3  19       69.14       79.94      9.26 o 
   1   3  19       63.49       59.20      9.77 o 
   2   3  19      100.97      109.74      8.70 o 
   3   3  19       19.60       27.85      6.62 o 
   4   3  19       10.71       20.14      3.79 o 
  -4   4  19       21.63       32.77      7.23 o 
  -3   4  19       66.38       79.29      8.90 o 
  -2   4  19      110.17      102.31      8.76 o 
  -1   4  19       28.73       33.03      5.60 o 
   0   4  19       37.83       46.12      9.15 o 
   1   4  19       29.23       25.50      4.13 o 
   2   4  19      111.48      115.00     21.31 o 
   3   4  19       66.50       96.62     14.92 o 
   4   4  19       22.10       18.27      3.62 o 
  -3   5  19       10.51       13.11      3.31 o 
  -2   5  19       41.98       48.62     14.85 o 
  -1   5  19      139.80      148.21     10.55 o 
   0   5  19      147.72      153.08     14.00 o 
   1   5  19      140.70      138.27     10.28 o 
   2   5  19       41.69       43.90      6.48 o 
   3   5  19       10.25       13.39      5.69 o 
   4   5  19      102.27      103.55     12.15 o 
  -3   6  19       31.89       43.15      6.68 o 
  -2   6  19       97.52       90.58      8.87 o 
  -1   6  19       12.68       22.19      8.39 o 
   0   6  19       73.16       79.38      9.39 o 
   1   6  19       12.72       20.35      3.98 o 
   2   6  19       99.05      107.30      8.92 o 
   3   6  19       31.65       34.81      5.43 o 
  -2   7  19       21.39       33.44      5.72 o 
  -1   7  19       40.25       44.06      8.23 o 
   0   7  19       71.40       88.71     10.17 o 
   1   7  19       39.15       53.84      8.39 o 
   2   7  19       20.85       22.90      5.15 o 
   0   8  19      148.79      152.85     11.24 o 
   0   0  20        6.85       14.62      4.62 o 
   1   0  20       30.24       36.66      5.62 o 
   2   0  20       21.48       30.39      5.30 o 
   3   0  20        1.01       -0.31      2.92 o 
  -3   1  20       98.14      114.78     13.54 o 
  -2   1  20       11.87       12.93      2.94 o 
  -1   1  20       18.92       36.59      6.00 o 
   0   1  20        0.70       -0.31      1.85 o 
   1   1  20       19.05       31.18      4.88 o 
   2   1  20       12.10       22.39      4.05 o 
   3   1  20       96.78      112.93     12.62 o 
  -3   2  20        4.85        8.62      5.23 o 
  -2   2  20       15.36       12.30      3.14 o 
  -1   2  20       63.75       85.36      9.23 o 
   0   2  20       41.95       55.36      7.25 o 
   1   2  20       63.14       75.83     12.31 o 
   2   2  20       15.34       14.41      3.14 o 
   3   2  20        4.72        2.00      3.23 o 
  -3   3  20       16.72       30.00      6.77 o 
  -2   3  20       38.37       37.63      6.03 o 
  -1   3  20       17.82       19.17      3.91 o 
   0   3  20        3.35        3.62      9.62 o 
   1   3  20       17.36       18.84      4.62 o 
   2   3  20       38.99       37.65      5.61 o 
   3   3  20       16.49       12.77      4.15 o 
  -2   4  20       17.96       26.58      4.61 o 
  -1   4  20       23.97       22.83      4.29 o 
   0   4  20       82.53      104.56      9.60 o 
   1   4  20       24.52       27.84      5.85 o 
   2   4  20       17.24       28.84      5.31 o 
  -2   5  20        1.46        5.85      3.69 o 
  -1   5  20        7.38        7.73      2.44 o 
   0   5  20        0.10        3.08      3.23 o 
   1   5  20        6.95       10.02      7.00 o 
   2   5  20        1.64        6.00      3.38 o 
   0   6  20       28.12       38.56      6.18 o 
   1   0  21       15.77       21.62      4.08 o 
  -1   1  21       21.55       24.39      4.35 o 
   0   1  21       85.51      100.43      9.46 o 
   1   1  21       21.26       25.29     12.31 o 
  -1   2  21        2.64        0.92      2.77 o 
   0   2  21        0.31       -0.02      2.23 o 
   1   2  21        2.45       -2.92      2.92 o 
                                                 
